# Supplementary material for: Catalytic-dependent and -independent roles of TET3 in the regulation of specific genetic programs during neuroectoderm specification
Source: Commun Biol. 2024 Apr 5;7:415. doi: 10.1038/s42003-024-06120-w (PMC10997653; doi:10.1038/s42003-024-06120-w)
Supplement: Supplementary file 3 — Supplementary Data 1 [file 42003_2024_6120_MOESM3_ESM.xlsx]

## Sheet: Fig. 1g
	Tet1 - Fold change	Tet2 - Fold change	Tet3 - Fold change
Day 0 WT1	1	1	1
Day 0 WT2	0.781951	1.13126	2.1
Day 0 WT3	0.892039	1.62159	0.3
Day 0 A12	1.27477	1.96835	0.3
Day 0 B2	1.31447	1.94784	1.6
Day 0 H1	0.961763	1.601	1.1
Day 0 E10	1.00411	1.29429	0
Day 0 H4	0.681986	0.435184	0
Day 0 H5	1.21967	1.39698	0
Day 3 WT1	0.104185	0.384981	5.2
Day 3 WT2	0.110052	0.238398	28.2
Day 3 WT3	0.137535	0.42758	2.2
Day 3 A12	0.153259	0.401195	0.9
Day 3 B2	0.137528	0.532809	4.2
Day 3 H1	0.160563	0.563911	4.3
Day 3 E10	0.151566	0.646472	0
Day 3 H4	0.123134	0.293518	0
Day 3 H5	0.121278	0.254539	0

## Sheet: Fig. 1h
	WT			Mut			KO
-1	15000	15000	15000	15000	15000	15000	15000	15000	15000
0	55000	40000	30000	35000	37500	47500	50000	85000	37500
1	165000	97500	120000	125000	80000	80000	67500	205000	127500
2	446250	401250	307500	243750	251250	206250	206250	317500	261000
3	690000	378750	340000	393750	326250	318750	213750	318750	303750

## Sheet: Fig. 1i
	G1			S			G2
WT	34.6	33.7	36.5	35.1	41.5	39.4	20.8	15.7	15.5
Mut	40.4	28	33.4	30.5	41.5	38	21.7	22.8	18.7
KO	39.3	45.3	39.3	30.1	31.1	31.7	22.2	15.9	20.3

## Sheet: Fig. 2, 3e, 4a, 4d
Normalized counts quantified by DESeq2 from RNAseq of Tet3 wildtype, mutant, and kockout neuroectoderm cells
	nM1_DE_W_1	nM2_DE_W_2	nM3_DE_W_3	nM4_DE_M_A12	nM5_DE_M_B2	nM6_DE_M_H1	nM7_DE_K_E10	nM9_DE_K_H5
Xkr4	39.5139	40.1611	23.7212	49.1649	42.154	19.3472	131.495	160.532
Sox17	1284.68	1245.93	1735.6	1090.85	1234.27	1182.22	915.163	537.384
Gm6123	122.397	151.305	117.618	129.058	128.148	128.303	119.83	144.593
Mrpl15	2254.22	2421.81	2258.46	2074.14	2616.92	2540.6	1987.27	2015.19
Gm37144	54.9339	13.0757	43.4889	16.3883	17.7047	25.4569	30.7529	10.2467
Lypla1	2207.96	2504.93	2287.12	2703.04	2473.59	2741.2	2513.25	2600.39
Tcea1	5052.95	4901.52	4951.8	5338.49	4631.88	4600.57	4671.26	4491.48
Gm6104	12.5288	30.8213	12.849	7.16988	11.8031	5.09138	16.9671	33.0172
Rgs20	88.6652	48.5669	45.4657	34.8251	40.4678	26.4752	53.0222	56.9262
Atp6v1h	2571.29	2347.09	2980.97	2618.03	2561.27	2400.08	2652.17	2931.7
Oprk1	23.1301	31.7553	23.7212	20.4854	43.8401	54.9869	42.4178	13.6623
Npbwr1	37.5863	52.3028	29.6515	28.6795	32.8801	24.4386	8.48355	13.6623
Rb1cc1	3499.39	3477.2	3444.52	5626.31	4020.64	3192.29	4408.27	3947.26
4732440D04Rik	80.9552	72.8503	92.9081	137.252	69.9756	77.3889	130.435	153.701
Gm19026	23.1301	15.8776	20.7561	16.3883	26.9785	10.1828	19.088	22.7705
St18	38.5501	29.8873	59.303	2.04854	0	2.03655	99.6817	51.2336
Pcmtd1	1741.5	1670.89	1741.53	2397.81	1995.57	2167.91	1818.66	1819.36
Gm38372	135.889	117.681	134.42	200.757	142.48	129.321	125.132	140.039
Gm9826	9.63753	19.6136	15.8141	4.09707	18.5477	20.3655	25.4507	6.83115
Gm26901	11.565	13.0757	13.8374	46.0921	9.27387	11.201	28.632	19.3549
Rrs1	3436.74	3446.38	3672.84	2583.21	3325.95	3417.33	2943.79	2651.62
Adhfe1	51.0789	78.4542	41.5121	48.1406	57.3294	77.3889	29.6924	52.3721
Mybl1	731.488	806.024	730.416	842.973	637.368	563.106	967.125	1001.9
Vcpip1	2367.94	2372.31	2521.37	3295.07	2614.39	2627.15	3065.74	2568.51
1700034P13Rik	14.4563	22.4155	11.8606	11.267	45.5263	14.2559	25.4507	18.2164
Sgk3	153.237	121.417	123.548	259.14	290.019	341.122	133.616	157.116
Snhg6	1476.47	1584.96	1261.18	1708.48	1519.23	1664.88	1127.25	1089.57
Snord87	20.2388	37.3591	20.7561	23.5582	19.3908	29.53	21.2089	12.5238
Tcf24	170.584	183.06	171.979	404.586	334.702	453.133	273.595	142.316
Cops5	3979.33	3677.07	3901.15	3613.62	3666.55	3647.46	3548.25	3645.56
Cspp1	1698.13	1786.7	1663.45	2024.98	2058.8	1876.68	1588.55	1636.06
Arfgef1	6035.02	6718.11	6538.16	7356.3	6338.27	6190.1	7285.25	6663.78
Cpa6	30.8401	22.4155	13.8374	24.5824	20.2339	14.2559	48.7804	68.3115
Prex2	569.578	507.15	543.611	1063.19	999.892	987.727	564.156	546.492
A830018L16Rik	15.42	14.9437	15.8141	20.4854	23.6062	77.3889	29.6924	20.4934
Sulf1	6988.17	5870.06	5751.41	6875.91	5879.63	4328.69	5872.74	6447.47
Slco5a1	214.917	168.116	164.072	75.7959	99.4833	69.2427	125.132	177.61
Prdm14	40.4776	69.1144	37.5586	32.7766	50.5847	97.7545	36.0551	27.3246
Ncoa2	4653	4809.99	4724.48	5991.97	5036.55	4754.33	5559.91	5275.92
Tram1	5049.1	4687.64	4879.65	5639.62	5011.26	4933.55	5583.24	4771.56
Lactb2	1576.7	1600.84	1418.33	1692.09	1444.19	1513.16	1557.79	1563.19
Gm38319	9.63753	24.2834	1.97677	0	11.8031	14.2559	31.8133	11.3852
Eya1	169.62	168.116	160.118	90.1356	119.717	141.54	114.528	127.515
Msc	7.71002	24.2834	7.90707	14.3398	33.7232	146.632	33.9342	4.5541
Trpa1	11.565	13.0757	19.7677	26.631	32.037	99.791	23.3298	22.7705
Kcnb2	15.42	11.2077	3.95354	22.5339	10.1169	15.2741	0	13.6623
Terf1	1590.19	1830.6	1471.7	1628.59	1661.71	1643.5	1241.78	1193.17
Sbspon	17.3475	26.1514	11.8606	12.2912	15.1754	11.201	2.12089	28.4631
Rpl7	42202.7	44910.4	41960.9	40355.2	40628	41833.8	37614	37089.7
Rdh10	3141.83	2622.61	2587.59	3064.61	3378.22	2516.16	2373.27	3548.78
Stau2	1469.72	1222.58	1399.55	1414.51	1145.74	1176.11	1819.72	1659.97
Ube2w	1253.84	1153.46	1224.61	1719.75	1140.69	1162.87	1575.82	1310.44
Gm38342	8.67377	17.7456	3.95354	71.6988	43.8401	37.6762	23.3298	11.3852
Eloc	2739.95	2779.52	2724.98	2928.38	3014.01	2584.38	2602.33	3142.33
Tmem70	1491.89	1574.69	1503.33	2122.28	1823.58	1675.06	1792.15	1770.41
Ly96	23.1301	27.0854	25.698	53.262	25.2924	20.3655	30.7529	25.0475
Jph1	307.437	334.364	272.794	348.251	302.665	348.25	407.211	390.514
Gdap1	15.42	14.9437	65.2334	16.3883	8.43079	16.2924	44.5387	40.9869
Crispld1	13.4925	14.0097	19.7677	20.4854	38.7816	24.4386	27.5715	30.7402
Tfap2b	1050.49	1527.99	1570.54	102.427	263.884	316.684	768.822	359.774
Pkhd1	13.4925	15.8776	15.8141	89.1114	52.2709	44.8041	21.2089	11.3852
Mcm3	11114	12242.6	12012.8	9065.8	11293.9	11670.5	10900.3	8212.18
Paqr8	628.367	777.07	650.357	781.517	698.07	700.574	845.174	999.625
Efhc1	109.868	129.823	73.1404	88.0871	99.4833	64.1514	63.6266	70.5885
Tram2	1409.01	1331.85	1444.03	1299.8	1152.49	1340.05	1457.05	1360.54
Tmem14a	190.823	178.39	219.421	231.485	204.868	176.162	209.968	208.35
Gsta3	22.1663	28.9533	6.91869	24.5824	42.997	57.0234	58.3244	38.7098
Kcnq5	470.311	369.856	408.203	262.213	182.105	142.559	499.469	364.328
Gm7658	28.9126	41.0951	27.6748	26.631	16.8616	28.5117	36.0551	29.6016
Rims1	110.832	99.0017	92.9081	98.3298	87.6802	125.248	212.089	113.852
Ogfrl1	639.932	645.379	528.786	438.387	415.638	546.814	392.364	477.042
B3gat2	44.3326	42.029	26.6864	52.2377	70.8186	60.0783	86.9564	66.0344
Smap1	2035.45	1864.22	1950.08	1967.62	1796.6	1608.88	2163.31	2164.34
Sdhaf4	427.906	412.819	359.772	140.325	269.785	274.934	199.363	343.834
Fam135a	2054.72	1947.35	2325.67	2559.65	1692.06	1525.38	2461.29	2208.74
Gm28439	44.3326	51.3688	58.3147	127.009	50.5847	57.0234	100.742	69.45
Gm10222	85.774	93.3979	112.676	216.121	139.108	132.376	125.132	93.359
Gm28438	424.051	536.104	590.065	807.124	706.5	609.947	611.876	451.994
Gm28437	250.576	295.137	317.271	409.707	435.029	386.945	382.82	370.021
Gm10925	78.064	135.427	139.362	310.353	182.948	176.162	230.116	144.593
Gm28661	191.787	252.174	274.771	407.659	299.293	314.647	318.133	307.402
Gm29216	49.1514	77.5202	91.9197	193.587	126.462	90.6265	130.435	97.9131
Lmbrd1	1468.76	1249.66	1469.73	1796.57	1599.32	1662.84	1739.13	1564.33
Adgrb3	73.2452	53.2368	58.3147	90.1356	27.8216	34.6214	55.1431	112.714
Gm7846	103.122	110.209	86.9778	12.2912	47.2124	62.1148	59.3849	56.9262
Gm5525	9.63753	13.0757	24.7096	25.6067	10.96	8.1462	22.2693	22.7705
Phf3	7763.03	8218.08	8129.46	10206.8	8339.74	8596.28	10234.3	9039.89
Gm37906	11.565	26.1514	7.90707	30.7281	11.8031	12.2193	4.24178	2.27705
Ptp4a1	4187.5	4263.61	4467.5	5521.83	4593.94	3828.72	6231.17	5289.59
Gm5698	30.8401	40.1611	19.7677	86.0386	81.7787	87.5717	41.3573	29.6016
4931428L18Rik	30.8401	26.1514	19.7677	78.8687	102.856	65.1696	63.6266	25.0475
Gm6489	26.0213	24.2834	1.97677	73.7473	94.4249	42.7676	25.4507	9.1082
Khdrbs2	23.1301	11.2077	3.95354	18.4368	8.43079	8.1462	21.2089	29.6016
Prim2	1403.22	1389.76	1359.03	1425.78	1305.09	1379.76	1453.87	1141.94
1700001G17Rik	27.9488	15.8776	13.8374	10.2427	5.05847	26.4752	14.8462	18.2164
Rab23	1933.29	1784.83	1910.55	1837.54	1793.23	1829.84	2068.93	1749.91
Bag2	1511.16	1302.9	1534.96	2154.04	1516.7	1396.06	2005.3	1633.78
Zfp451	3636.24	3774.21	3864.58	4329.58	3513.11	3708.56	3863.2	3545.37
Gm15455	13.4925	18.6796	3.95354	32.7766	23.6062	22.4021	23.3298	9.1082
Bend6	168.657	114.879	139.362	91.1599	85.9941	67.2062	154.825	84.2508
Dst	5997.43	5272.31	6625.14	12977.5	8877.62	9718.42	10318.1	8651.65
Gm26788	57.8252	79.3882	54.3611	180.271	188.85	122.193	73.1706	55.7877
Gm37233	30.8401	18.6796	15.8141	55.3105	35.4093	32.5848	42.4178	29.6016
Ccdc115	835.573	882.61	851.987	730.303	917.27	795.273	699.893	930.175
Imp4	2818.98	2636.62	2900.91	2742.99	2782.16	2626.13	3106.04	2763.2
Ptpn18	104.085	131.691	85.9894	138.276	120.56	130.339	40.2969	83.1123
Gm28417	9.63753	12.1417	4.94192	16.3883	16.8616	17.3107	2.12089	15.9393
Cfc1	1.92751	6.53785	7.90707	14.3398	39.6247	26.4752	0	0
Arhgef4	311.292	297.005	252.038	314.45	214.985	214.856	423.117	267.553
Gm38336	39.5139	26.1514	40.5238	24.5824	40.4678	33.6031	33.9342	23.909
Fam168b	11984.3	11411.4	11518.6	9958.96	10265.3	10117.6	11458.1	11310.1
Gm37127	9.63753	16.8116	9.88384	24.5824	26.1355	26.4752	38.176	15.9393
Plekhb2	1840.77	1629.79	2101.3	2006.54	1558.01	1567.13	2295.86	2371.55
Hs6st1	9664.51	9659.21	9915.47	8311.94	10009	9040.25	9963.93	8600.42
Gm33280	21.2026	14.9437	21.7445	35.8494	28.6647	26.4752	10.6044	15.9393
Uggt1	7452.7	7193.5	7748.93	9233.78	7133.29	7348.89	9661.71	8971.57
Neurl3	65.5352	52.3028	51.396	83.99	47.2124	44.8041	101.803	201.519
Arid5a	111.795	98.0678	69.1869	229.436	171.145	183.29	127.253	341.557
Kansl3	3582.27	3573.4	3720.28	3234.64	3319.2	3273.76	3229.05	3437.21
Fer1l5	241.902	240.033	240.177	263.237	179.576	348.25	191.94	211.766
Lman2l	1685.6	1642.87	1720.78	1658.29	1553.79	1585.46	1498.41	1408.35
Cnnm4	684.264	692.078	620.705	686.26	740.223	867.571	759.278	667.175
Cnnm3	2798.74	2908.41	2601.43	2366.06	3304.87	3330.78	2270.41	2271.36
Ankrd23	86.7377	68.1804	66.2217	122.912	87.6802	124.23	103.924	142.316
Ankrd39	400.921	428.696	317.271	389.222	401.306	374.725	354.188	400.761
Sema4c	2726.46	2829.02	2624.16	2189.89	2960.89	2883.76	1928.95	2205.32
D430040D24Rik	68.4264	65.3785	70.1753	45.0678	67.4463	71.2793	33.9342	112.714
Fam178b	126.252	234.429	99.8268	513.159	464.537	532.558	211.028	173.056
Cox5b	4515.18	4359.81	3686.67	3654.59	4513.85	5276.7	2447.51	4301.35
Actr1b	7423.79	6641.52	7312.07	6546.1	8247.84	7601.43	7900.31	7664.55
Zap70	45.2964	26.1514	19.7677	30.7281	25.2924	48.8772	15.9067	12.5238
Tmem131	6434.98	6085.8	6754.62	8570.05	7758.01	9086.07	7883.34	6825.46
Cnga3	26.9851	7.47183	1.97677	20.4854	15.1754	14.2559	8.48355	4.5541
Inpp4a	746.908	819.099	698.788	808.148	691.325	663.916	1054.08	865.279
Coa5	4369.65	4176.75	4458.6	4201.55	3667.39	3586.37	4528.1	4615.58
Unc50	1314.56	1330.92	1444.03	1156.4	1514.17	1430.68	1117.71	1443.65
Mgat4a	523.318	635.105	527.797	1095.97	908.839	1057.99	570.519	494.12
Cracdl	113.723	99.0017	104.769	102.427	241.121	181.253	48.7804	91.082
Tsga10	244.793	247.504	211.514	182.32	193.908	137.467	137.858	245.921
Lipt1	239.974	209.211	176.921	199.732	184.634	181.253	309.65	144.593
Mitd1	572.469	536.104	492.215	621.731	476.34	511.174	400.848	429.224
Mrpl30	1914.98	1916.52	1660.49	1719.75	1809.25	1862.43	1581.12	1669.08
Txndc9	2537.56	2325.61	2560.9	3764.19	3136.25	2949.94	2781.54	3079.71
Eif5b	9891.96	9989.84	10092.4	13284.8	11792.1	10793.7	12181.3	11553.7
Rev1	2998.23	3216.62	3221.14	3098.41	2471.06	2600.68	3217.39	2951.06
Gm37062	19.2751	31.7553	26.6864	18.4368	10.1169	17.3107	34.9947	26.1861
Aff3	1286.61	1144.12	1247.34	1269.07	1090.94	1534.54	1013.78	1111.2
Lonrf2	221.663	155.974	282.678	243.776	293.392	339.086	352.067	192.411
Chst10	375.863	330.628	424.017	413.804	482.241	613.002	401.908	453.133
Pdcl3	3107.14	2550.7	3175.68	3777.5	4453.14	4236.03	3475.08	4516.53
Gm37309	126.252	103.672	128.49	334.936	229.318	201.619	189.819	178.748
Npas2	28.9126	11.2077	19.7677	66.5775	40.4678	18.329	6.36266	13.6623
Rpl31	18826.9	20628.8	16712.6	15767.6	18028.4	20491.8	12651.1	16882
Tbc1d8	864.486	817.231	798.614	782.541	649.171	756.579	1062.57	1133.97
Cnot11	3022.33	3157.78	2967.13	2787.03	3492.03	3482.5	3115.58	3165.1
Gm15832	38.5501	34.5572	43.4889	22.5339	33.7232	25.4569	56.2035	51.2336
Snord89	5.78252	12.1417	13.8374	11.267	5.90155	9.16448	10.6044	12.5238
Rnf149	2125.07	1853.95	2189.27	2457.22	2156.6	2292.14	2662.78	2644.79
Creg2	33.7313	20.5475	46.4541	74.7716	107.914	63.1331	36.0551	55.7877
Rfx8	8.67377	1.86796	13.8374	14.3398	18.5477	10.1828	12.7253	12.5238
Map4k4	19456.2	18217.3	18774.4	22027.9	20268.5	17613.1	21746.5	23377.3
Il1r1	38.5501	76.5862	78.0823	184.368	171.145	160.888	76.352	100.19
Il1rl2	3.85501	5.60387	5.9303	16.3883	3.37232	42.7676	27.5715	20.4934
Mfsd9	25.0576	29.8873	26.6864	29.7038	21.077	21.3838	42.4178	27.3246
Pantr1	35.6588	51.3688	64.245	5.12134	11.8031	10.1828	27.5715	22.7705
Pou3f3	819.19	802.288	1165.3	65.5532	102.856	138.485	531.283	359.774
Mrps9	1702.95	1798.84	1670.37	1354.08	1491.41	1653.68	1276.77	1293.36
Gpr45	50.1151	33.6232	65.2334	53.262	52.2709	67.2062	31.8133	79.6967
Tgfbrap1	1424.43	1562.55	1507.29	1415.54	1182.84	1279.97	1552.49	1370.78
AI597479	1558.39	1566.28	1648.62	1249.61	1328.69	1361.43	1185.58	1345.74
Fhl2	488.623	276.458	377.563	836.827	778.162	439.895	915.163	1012.15
Gm8210	439.471	433.366	418.087	94.2327	453.577	498.955	290.562	507.782
Nck2	2605.99	2438.62	2414.62	2715.34	2283.06	2261.59	2918.34	2959.03
Gm38228	14.4563	41.0951	33.6051	45.0678	30.3508	48.8772	75.2915	64.8959
Ecrg4	1.92751	18.6796	5.9303	45.0678	49.7417	18.329	14.8462	11.3852
Uxs1	1393.59	1311.31	1446.99	1590.69	1342.18	1170	1455.99	1267.18
Tpp2	4874.66	5053.76	5020.99	6943.52	5427.74	4781.82	6309.64	5678.96
Gm8251	0	1.86796	7.90707	32.7766	10.1169	8.1462	25.4507	4.5541
Tex30	775.821	823.769	792.684	849.119	880.175	808.511	709.437	729.794
Poglut2	2031.59	1987.51	1893.74	1767.89	1701.33	1537.6	2002.12	1771.54
Bivm	1260.59	1428.05	1208.79	1324.38	1216.56	1006.06	1213.15	1320.69
Ercc5	3690.21	3546.32	3867.55	3829.74	2689.42	2286.03	4544	4295.65
Gulp1	779.676	725.701	836.173	916.72	800.925	799.346	875.927	612.526
Col3a1	7478.72	3957.27	6092.4	5139.78	2953.31	1969.34	14241.8	12877.9
Col5a2	747.872	534.236	529.774	624.804	482.241	266.788	1569.46	1094.12
Wdr75	4177.87	3924.58	4065.22	4440.2	4508.79	3917.31	4665.95	3628.48
Gm5526	28.9126	46.6989	50.4076	14.3398	48.0555	35.6396	24.3902	40.9869
Slc40a1	1955.45	1418.71	1430.19	1031.44	834.648	672.062	1375.4	2033.41
Dnah7b	49.1514	79.3882	94.8849	80.9172	75.8771	99.791	84.8355	63.7574
Dnah7c	37.5863	69.1144	38.547	112.67	81.7787	73.3158	74.2311	22.7705
Slc39a10	5281.36	5456.3	5528.03	5078.32	4519.75	4231.95	5556.73	5311.22
Gm28151	16.3838	2.80194	8.89546	8.19415	5.90155	14.2559	27.5715	22.7705
Tmeff2	44.3326	37.3591	63.2566	50.1892	46.3694	59.06	63.6266	52.3721
Cavin2	28.9126	18.6796	3.95354	71.6988	37.0955	14.2559	89.0773	54.6492
Nabp1	1728.97	1740	1471.7	1495.43	1495.62	1037.62	1953.34	2682.36
Myo1b	4299.3	4009.57	3858.65	4526.24	4462.42	4834.77	4097.56	4308.18
Stat4	50.1151	37.3591	25.698	91.1599	80.0925	119.138	90.1378	35.2943
Stat1	451.036	348.374	412.156	292.941	279.902	280.026	434.782	512.336
Gls	4320.5	4725	4748.2	3655.61	3417.84	3529.34	4347.82	4645.18
Nab1	1277.94	1061.93	1269.09	1640.88	1492.25	1174.07	1503.71	1543.84
Nemp2	678.482	714.494	620.705	520.328	563.177	627.258	516.436	533.968
Mfsd6	302.618	248.438	405.238	356.445	288.333	297.336	476.139	293.739
Inpp1	349.842	270.854	366.691	353.373	317.841	311.592	408.271	339.28
Hibch	643.787	498.745	629.601	489.6	574.98	597.728	569.458	621.634
1700019D03Rik	53.9701	124.219	102.792	116.767	168.616	211.801	93.3191	34.1557
Pms1	695.829	896.619	797.626	674.993	734.322	765.743	657.475	535.107
Ormdl1	1074.58	1230.98	1028.91	1039.63	1127.2	933.759	890.773	1096.4
Osgepl1	500.188	486.603	537.681	499.843	484.77	472.48	382.82	340.419
Asnsd1	519.463	612.69	579.193	569.493	507.534	583.472	560.975	508.921
Dnah7a	19.2751	20.5475	19.7677	26.631	40.4678	72.2976	23.3298	18.2164
Stk17b	753.654	700.484	798.614	1023.24	870.901	972.453	853.658	791.275
Hecw2	248.648	236.297	351.865	345.178	302.665	292.245	279.957	204.934
Ccdc150	42.4051	50.4348	44.4773	104.475	64.074	99.791	38.176	61.4803
Gtf3c3	2424.8	2373.24	2519.39	2881.27	2250.18	2088.48	2470.83	2196.21
Pgap1	1050.49	1034.85	1051.64	1057.05	1018.44	1305.43	1274.65	1309.3
Ankrd44	947.369	679.002	605.879	1201.47	833.805	834.986	1058.32	1485.77
Sf3b1	19387.8	20473.7	19890.2	23622.7	18927.1	19831.9	22799.5	20696.1
E330011M16Rik	0	5.60387	3.95354	20.4854	16.8616	10.1828	85.896	28.4631
Coq10b	702.576	602.416	784.777	1175.86	916.427	529.503	1275.71	1205.7
Gm17971	28.9126	19.6136	7.90707	36.8737	29.5078	16.2924	76.352	76.2812
Hspd1	29752	32491.2	32335	28359.9	30504.3	30542.2	29250.2	25173.9
Hspe1	7619.43	7980.85	7196.43	8160.35	7705.74	8162.5	5975.6	6875.55
Mob4	2077.85	2159.36	2258.46	2661.05	2245.96	2066.08	2322.37	2320.31
Rftn2	31.8038	40.1611	32.6167	37.8979	20.2339	23.4203	14.8462	13.6623
Mars2	672.699	655.653	700.764	602.27	607.017	575.326	676.563	562.431
Boll	7.71002	29.8873	31.6283	60.4318	34.5662	32.5848	25.4507	4.5541
Gm8292	71.3177	85.926	54.3611	71.6988	53.114	67.2062	69.9893	25.0475
Plcl1	69.3902	20.5475	25.698	90.1356	33.7232	38.6945	91.1982	68.3115
Satb2	352.733	392.271	570.298	463.994	601.115	590.6	598.09	356.358
9130024F11Rik	30.8401	22.4155	25.698	24.5824	42.154	44.8041	21.2089	29.6016
4930558J18Rik	102.158	92.4639	93.8965	93.2084	80.9356	84.5169	61.5058	40.9869
1700066M21Rik	292.017	357.714	343.958	292.941	288.333	339.086	361.611	313.094
Tyw5	493.441	481.933	449.715	702.648	604.488	514.229	445.387	396.207
Maip1	656.315	786.41	557.449	728.255	682.894	660.861	559.914	658.067
Spats2l	393.211	300.741	446.75	594.076	590.155	678.172	612.937	469.072
Kctd18	786.422	826.571	659.252	728.255	775.633	832.949	693.53	803.798
Sgo2a	1236.49	1698.91	1208.79	1248.58	1264.62	1255.53	1141.04	937.006
Aox1	21.2026	23.3495	33.6051	69.6503	62.3879	65.1696	37.1155	74.0041
Aox3	9.63753	24.2834	5.9303	12.2912	8.43079	22.4021	6.36266	36.4328
Aox4	13.4925	16.8116	9.88384	6.14561	24.4493	4.0731	28.632	20.4934
Gm37607	54.9339	43.897	62.2682	144.422	112.973	102.846	39.2364	69.45
Bzw1	21670.9	20640	23754.8	24647	20873	19154.8	26229	23562.9
Clk1	3497.46	3567.8	3434.63	3700.68	3258.5	3950.91	3293.74	3923.36
Ppil3	756.546	791.08	840.127	712.891	727.577	710.756	574.761	741.18
Nif3l1	1658.62	1539.2	1558.68	1819.1	1571.5	1437.81	1412.51	1285.39
Orc2	2655.14	2765.51	3077.83	3302.24	2850.45	2769.71	3185.57	2518.42
Fam126b	525.245	572.529	588.089	812.245	685.423	564.125	722.162	773.058
Ndufb3	747.872	927.441	760.067	563.348	789.122	938.85	452.81	728.656
Cflar	864.486	904.091	1089.2	1165.62	832.962	884.881	1179.21	987.101
Casp8	480.913	375.459	507.041	774.347	609.546	543.759	443.266	475.903
Trak2	2042.19	1907.18	2027.18	2742.99	2085.78	2212.71	2630.96	2681.23
Stradb	691.974	764.928	675.066	628.901	633.995	650.678	734.888	648.959
Tmem237	1095.79	1115.17	1075.36	972.031	1000.73	1003	1014.85	1021.26
G730003C15Rik	48.1876	41.0951	22.7328	12.2912	37.0955	57.0234	37.1155	40.9869
Mpp4	17.3475	7.47183	18.7793	23.5582	16.0185	26.4752	5.30222	17.0779
Gm29017	10.6013	23.3495	15.8141	20.4854	8.43079	28.5117	11.6649	9.1082
Als2	3291.21	2964.45	3091.67	3864.57	3894.18	3606.73	3766.7	3142.33
Fzd7	9409.12	9889.9	9696.05	12187.8	12303.1	12047.2	9896.06	9685.43
Gm26813	136.853	127.955	131.455	199.732	148.382	137.467	249.204	204.934
Gm973	3.85501	14.9437	15.8141	12.2912	21.9201	21.3838	47.72	9.1082
Sumo1	4519.04	4529.8	4483.31	4960.53	4947.19	4727.85	4330.85	4478.96
D430013B06Rik	7.71002	14.9437	10.8722	51.2134	70.8186	37.6762	23.3298	67.173
Nop58	8056.01	9045.58	8921.16	10194.5	9388.53	9040.25	9195.11	8331.72
Bmpr2	3584.2	3422.1	3600.68	5240.16	3221.41	3130.18	4667.01	4683.89
Fam117b	2544.31	2682.39	2695.32	2433.66	2891.76	2696.39	2607.63	2550.3
Ica1l	19.2751	33.6232	43.4889	45.0678	49.7417	51.9321	27.5715	25.0475
Wdr12	2291.8	2380.71	2448.23	2234.95	2277.16	2371.56	2196.18	1819.36
Carf	537.774	575.331	425.005	547.984	452.733	440.913	460.233	612.526
Nbeal1	1320.34	1469.15	1447.98	2270.8	1610.28	1660.81	1903.5	1732.83
Cyp20a1	1264.44	1362.67	1366.94	1818.08	1579.09	1399.11	1250.26	1448.2
Abi2	2718.75	2939.23	2973.06	2868.98	2690.27	2700.47	2804.87	2493.37
Raph1	1806.07	1768.96	2005.43	2365.04	1713.14	1778.93	2363.73	2303.24
Eif4a-ps4	249.612	345.572	455.645	390.246	338.918	374.725	369.035	283.493
Pard3b	529.1	470.725	510.006	415.853	381.072	416.475	492.046	470.211
Nrp2	2033.52	2459.17	2039.04	1249.61	1428.18	2175.04	1710.5	1747.64
Ino80d	1993.04	2191.11	2269.33	2702.02	2107.7	2218.82	2452.81	2295.27
Ino80dos	81.919	94.3318	85.001	67.6017	101.169	83.4986	34.9947	70.5885
Gm20342	99.2665	75.6523	118.606	91.1599	95.2679	88.59	60.4453	68.3115
Ndufs1	4821.65	4595.17	5013.08	4897.03	4586.35	4969.18	4633.08	4654.29
Eef1b2	24633.5	26365.3	24385.4	22311.6	26977.7	28874.2	21487.8	21786.8
Gm26457	13.4925	17.7456	23.7212	21.5096	20.2339	17.3107	13.7858	34.1557
Snora41	36.6226	59.7746	30.6399	81.9415	34.5662	37.6762	36.0551	56.9262
Gpr1	21.2026	25.2174	27.6748	34.8251	10.96	10.1828	37.1155	45.541
Zdbf2	4338.81	4475.63	5223.61	5555.63	3903.46	5699.29	7053.01	4603.06
Adam23	632.222	897.553	806.521	1132.84	1262.09	1191.38	914.103	677.422
Fastkd2	1339.62	1352.4	1365.95	1411.44	1213.19	1069.19	1546.13	1113.48
4933402D24Rik	21.2026	11.2077	9.88384	11.267	3.37232	3.05483	16.9671	20.4934
Klf7	1342.51	1025.51	1441.06	2602.67	2073.97	1769.76	2779.42	2437.58
Creb1	3351.93	4083.35	3878.42	3538.85	3336.06	3779.84	3392.36	3021.64
Mettl21a	594.635	635.105	553.495	707.77	682.051	575.326	455.991	612.526
2810408I11Rik	110.832	84.0581	60.2914	68.626	59.0155	82.4803	64.6871	54.6492
Ccnyl1	1239.39	1266.48	1391.64	1569.18	1595.95	1323.76	1522.8	1467.56
Fzd5	476.094	519.292	430.935	598.173	592.685	749.451	642.629	457.687
Plekhm3	690.047	861.128	661.229	878.822	789.122	922.558	875.927	735.487
Rpl10a-ps1	186.968	261.514	283.666	226.363	176.204	214.856	194.061	173.056
Akr1cl	9.63753	14.9437	21.7445	18.4368	11.8031	24.4386	44.5387	29.6016
Cryge	25.0576	24.2834	63.2566	18.4368	3.37232	10.1828	19.088	4.5541
Crygd	19.2751	13.0757	25.698	20.4854	1.68616	16.2924	0	15.9393
Crygc	11.565	18.6796	17.7909	20.4854	26.9785	138.485	41.3573	4.5541
D630023F18Rik	123.36	155.974	96.8616	340.057	247.022	235.222	227.995	158.255
Idh1	5476.04	4678.3	5573.5	4014.11	3714.61	3588.4	5483.56	4442.52
Pikfyve	1889.92	1890.37	1844.32	2213.44	1935.71	1812.53	2130.43	2212.15
Map2	630.294	435.234	648.38	198.708	284.961	357.415	640.508	481.596
Rpe	1707.77	1702.64	1776.13	2188.86	1646.53	1632.3	2004.24	1840.99
Kansl1l	283.343	319.421	251.05	316.499	229.318	242.35	217.391	243.644
Gm37570	17.3475	8.40581	7.90707	25.6067	11.8031	10.1828	10.6044	30.7402
Gm37285	17.3475	29.8873	10.8722	12.2912	17.7047	14.2559	13.7858	11.3852
Acadl	999.411	1037.65	1036.81	860.386	839.707	842.114	1184.52	1116.89
Lancl1	1945.82	1950.15	1862.12	1564.06	1525.97	1599.71	1606.57	1768.13
Cps1	44.3326	22.4155	9.88384	10.2427	42.154	15.2741	36.0551	9.1082
Erbb4	113.723	97.1338	79.0707	55.3105	30.3508	26.4752	57.264	122.961
Pced1c-ps	16.3838	3.73591	0	26.631	10.1169	14.2559	27.5715	2.27705
Ikzf2	867.377	886.346	779.835	760.007	504.161	505.065	783.668	866.417
Spag16	47.2239	98.0678	25.698	153.64	72.5048	98.7727	30.7529	25.0475
Bard1	1247.1	1529.86	1252.28	1197.37	1084.2	1375.69	1096.5	1038.33
Abca12	9.63753	3.73591	15.8141	16.3883	5.05847	2.03655	38.176	25.0475
Atic	6303.91	6351.99	6522.35	5878.28	6108.95	5718.64	7279.95	5852.02
Fn1	32659.6	24516.9	33145.5	56031.6	45230.4	39035.6	75720	62187.4
Apol7d	26.0213	11.2077	18.7793	16.3883	15.1754	16.2924	13.7858	11.3852
Mreg	1635.49	1574.69	1430.19	1832.42	2342.92	3323.65	1640.51	1492.61
Pecr	511.753	533.302	296.515	420.974	456.106	564.125	249.204	274.384
Tmem169	44.3326	27.0854	41.5121	47.1164	40.4678	44.8041	8.48355	43.2639
Xrcc5	2884.51	3090.54	2897.94	3241.81	3127.82	3480.47	3064.68	2407.98
Smarcal1	1975.69	2019.26	1829.5	1876.46	1878.38	1866.5	1714.74	1585.96
Rpl37a	14552.7	15357.4	12558.4	10261.1	13995.1	16374.9	7841.98	12309.7
Igfbp2	28333.4	25563.9	22822.8	16766.3	22334	28430.3	25259.8	27791.4
Igfbp5	16902.3	17564.4	12200.6	5282.15	5352.71	7128.95	9176.02	9954.12
Tns1	1925.58	1433.66	1380.77	1250.63	1088.42	1173.05	1882.29	2652.76
Arpc2	10195.5	9114.7	9919.42	10768.1	9175.23	8666.54	11173.9	11187.1
Aamp	6209.46	5801.88	5688.15	5385.6	6399.81	5920.25	5464.47	6422.42
Pnkd	1494.78	1361.74	1379.78	1038.61	1234.27	1214.8	1154.82	1439.1
Tmbim1	2158.81	1443	1739.56	2796.25	1867.42	1214.8	3381.76	3646.69
Slc11a1	13.4925	12.1417	9.88384	14.3398	32.037	4.0731	4.24178	2.27705
Ctdsp1	4187.5	3996.49	4124.53	3474.32	4207.81	4233.99	3537.64	4525.64
Vil1	26.9851	42.963	19.7677	119.839	96.111	71.2793	95.44	92.2205
Usp37	2511.54	3072.79	2937.48	2580.13	2471.91	2772.76	3132.55	2455.8
Cnot9	5016.33	5195.72	5205.82	4742.36	5077.87	4744.15	5305.4	5030
Plcd4	98.3028	27.0854	95.8733	106.524	74.191	61.0965	107.105	149.147
Zfp142	1888.95	1722.26	1817.64	2528.92	2041.94	2186.24	2038.17	1712.34
Bcs1l	794.132	774.268	763.033	776.396	755.399	741.305	704.135	654.652
Rnf25	1266.37	1047.92	1042.75	1187.13	1132.26	1178.14	1084.83	1187.48
Stk36	462.601	448.31	399.307	431.217	390.346	327.885	422.057	524.86
Ttll4	6024.42	7190.7	7059.04	5903.88	5761.6	5124.98	5922.58	5110.84
Cyp27a1	148.418	176.522	230.294	135.203	216.671	277.989	134.676	122.961
Prkag3	57.8252	5.60387	27.6748	81.9415	47.2124	24.4386	63.6266	46.6795
Wnt6	5950.21	4616.66	4453.66	2252.37	2116.97	1147.6	5884.4	5395.47
Gm29539	66.4989	58.8407	55.3495	45.0678	28.6647	14.2559	71.0498	69.45
Wnt10a	141.672	100.87	112.676	107.548	55.6432	38.6945	207.847	201.519
Cdk5r2	107.94	89.6619	124.536	119.839	119.717	154.778	118.77	70.5885
Ihh	154.2	217.617	190.758	148.519	213.299	201.619	71.0498	50.0951
Nhej1	218.772	203.607	212.503	384.101	394.561	287.154	289.501	249.337
Slc23a3	5.78252	9.33979	5.9303	4.09707	29.5078	21.3838	2.12089	9.1082
Cnppd1	2004.61	1938.94	2068.69	2238.03	2171.77	2286.03	2282.08	2042.51
Retreg2	2615.62	2493.72	2493.69	2141.75	2632.94	2486.63	2331.92	2486.54
Zfand2b	420.196	514.622	423.028	453.751	435.872	533.576	445.387	417.839
Abcb6	244.793	238.165	289.597	151.592	190.536	218.929	170.732	235.675
Atg9a	1061.09	981.612	1045.71	1010.95	902.938	952.088	1335.1	1218.22
Ankzf1	1190.23	1398.17	1053.62	900.332	1176.94	1162.87	797.454	916.512
Glb1l	414.414	402.545	418.087	375.907	445.146	376.762	294.803	370.021
Stk16	1657.65	1417.78	1503.33	1345.89	1136.47	1230.08	1276.77	1366.23
Tuba4a	1120.84	1072.21	976.524	2108.97	2299.92	1631.28	1148.46	922.205
Dnajb2	1239.39	1126.38	1014.08	959.74	1176.94	936.814	1115.59	1445.93
Ptprn	951.224	380.129	805.533	1228.1	847.295	647.623	1655.35	2326.01
Dnpep	4885.26	4406.51	4451.68	4829.43	4832.53	4251.3	4646.87	5031.14
Des	1386.84	1062.87	1191	2156.09	1581.62	1091.59	1972.43	1633.78
Speg	3487.82	2682.39	2728.93	3068.71	2952.46	2317.6	3304.34	4803.44
Gmppa	1802.22	1757.75	1709.9	1791.45	1725.78	2039.61	1563.09	1830.75
Asic4	71.3177	40.1611	43.4889	27.6552	29.5078	43.7858	43.4782	85.3893
Chpf	3175.56	2783.26	3130.21	3029.79	3184.31	2843.03	3155.88	3559.03
Obsl1	13508.9	13535.2	11807.2	10351.3	12254.2	10343.6	11049.8	12843.7
Tmem198	116.614	88.728	73.1404	53.262	88.5233	67.2062	143.16	198.103
Inha	362.371	338.1	279.713	207.927	214.985	250.496	163.308	432.639
Stk11ip	2680.2	2634.75	2533.23	2647.73	2843.71	2712.69	2615.06	2480.85
Slc4a3	2127.97	2128.54	1880.9	1855.97	2178.52	2245.3	1535.52	2009.5
Epha4	1037	1061.93	1046.7	1522.06	1980.39	2318.61	1213.15	1280.84
Pax3	637.04	789.212	1220.65	319.572	410.58	446.005	524.92	305.125
Gm2102	12.5288	17.7456	20.7561	8.19415	5.05847	39.7127	2.12089	11.3852
Sgpp2	124.324	199.871	126.513	194.611	173.674	237.258	42.4178	104.744
Farsb	3144.72	3265.19	3521.61	3153.72	2850.45	2766.65	3535.52	2826.96
Acsl3	7265.73	7315.85	7102.53	6572.73	6209.28	6172.79	7016.96	6252.78
Utp14b	1743.43	1739.07	1702	2829.03	2347.13	2126.16	2349.94	1989
Ap1s3	478.985	447.376	490.239	230.46	291.705	393.054	349.947	363.189
Wdfy1	1515.98	1518.65	1395.6	1515.92	1456.84	1472.43	1486.74	1756.74
Mrpl44	1471.65	1395.36	1300.71	1477	1571.5	1600.73	1327.68	1129.42
Serpine2	4986.46	3749.92	4168.02	3751.9	2030.13	1860.39	6131.49	7055.44
Cul3	6660.49	6536.92	6707.17	9497.02	7446.92	7413.05	7889.7	7288.83
Gm37902	23.1301	13.0757	0	20.4854	23.6062	24.4386	0	20.4934
Gm29125	9.63753	12.1417	0	24.5824	23.6062	20.3655	7.42311	9.1082
Dock10	79.0277	44.831	33.6051	88.0871	37.0955	87.5717	55.1431	118.407
Irs1	2042.19	2339.62	2249.56	1918.45	1942.45	1602.77	1843.05	1697.54
Rhbdd1	930.021	839.647	960.709	909.55	718.303	699.555	1047.72	804.937
Gm28940	9.63753	28.9533	12.849	100.378	67.4463	64.1514	32.8738	19.3549
Col4a4	53.9701	36.4252	51.396	81.9415	47.2124	40.731	96.5004	43.2639
Col4a3	29.8763	28.9533	53.3727	37.8979	50.5847	19.3472	82.7146	6.83115
C430014B12Rik	16.3838	20.5475	7.90707	3.07281	23.6062	27.4934	10.6044	25.0475
Mff	3036.78	2871.05	2901.9	3292	2931.39	2645.48	2960.76	3296.03
Gm28941	34.6951	21.4815	23.7212	62.4804	6.74463	6.10965	19.088	58.0648
Agfg1	6587.25	6499.56	6727.93	7764.98	7216.76	6301.09	8123	7340.07
Slc19a3	53.9701	66.3125	33.6051	88.0871	80.9356	95.7179	40.2969	38.7098
Sphkap	28.9126	56.0387	25.698	28.6795	37.0955	44.8041	19.088	40.9869
Pid1	418.269	341.836	405.238	611.488	442.617	449.06	699.893	600.002
Dner	34.6951	52.3028	69.1869	8.19415	33.7232	32.5848	118.77	86.5279
Trip12	18791.2	20322.4	20047.4	27927.7	23588.5	22884.7	27186.6	21782.3
Fbxo36	145.527	160.644	142.327	129.058	86.8371	81.462	106.044	142.316
Slc16a14	17.3475	11.2077	15.8141	24.5824	15.1754	42.7676	43.4782	31.8787
C130026I21Rik	18.3113	7.47183	3.95354	62.4804	33.7232	34.6214	63.6266	60.3418
A530032D15Rik	7.71002	9.33979	5.9303	7.16988	23.6062	8.1462	12.7253	11.3852
A530040E14Rik	31.8038	21.4815	5.9303	110.621	105.385	92.6631	34.9947	42.1254
Gm6264	12.5288	2.80194	11.8606	60.4318	45.5263	43.7858	21.2089	5.69262
Gm16026	9.63753	18.6796	1.97677	50.1892	26.9785	24.4386	4.24178	0
Sp110	15.42	44.831	13.8374	123.936	87.6802	62.1148	13.7858	29.6016
Sp140	43.3689	30.8213	17.7909	137.252	73.3479	44.8041	57.264	86.5279
Sp100	3.85501	11.2077	7.90707	8.19415	20.2339	0	4.24178	27.3246
Cab39	5694.81	5420.81	5662.45	5885.45	5354.4	4788.95	6097.55	5749.55
Itm2c	6473.53	6245.52	6032.11	4616.38	5873.73	5394.82	5839.87	7078.21
Gm18180	36.6226	38.2931	47.4424	76.8201	45.5263	47.859	56.2035	54.6492
2810459M11Rik	79.0277	87.794	140.351	86.0386	116.345	172.089	48.7804	59.2033
Psmd1	11607.4	11514.1	11979.2	14559	12784.5	12329.3	15188.7	11987.5
Gm21972	18.3113	14.0097	23.7212	16.3883	23.6062	12.2193	26.5111	13.6623
Armc9	841.356	748.117	718.555	667.823	728.42	687.336	776.245	774.197
B3gnt7	1659.58	2273.3	1683.22	2322.02	2441.56	2850.15	2063.62	1474.39
Ncl	49944.5	56561.7	56897.3	47412.4	55081.7	55077.5	54459.1	45298.5
C130036L24Rik	70.3539	95.2658	88.9546	132.131	78.4064	86.5534	76.352	79.6967
Ptma	56883.6	60424.7	59244.7	34127.6	56649.9	58474.5	40028.6	45378.2
Pde6d	1273.12	1483.16	1372.87	1185.08	1396.14	1493.81	991.515	1362.81
Cops7b	1884.14	1933.34	1821.59	1398.13	1590.05	1446.97	1790.03	1688.43
Nppc	30.8401	33.6232	54.3611	14.3398	11.8031	42.7676	27.5715	1.13852
Dis3l2	1494.78	1789.5	1704.96	1513.87	1496.47	1510.1	1371.15	1271.73
Gm6136	140.708	232.561	205.584	216.121	182.105	235.222	220.572	144.593
Ecel1	97.339	126.087	79.0707	292.941	309.41	462.297	137.858	91.082
Prss56	2.89126	18.6796	15.8141	8.19415	30.3508	4.0731	0	19.3549
Chrng	22.1663	14.9437	9.88384	10.2427	6.74463	10.1828	2.12089	13.6623
Eif4e2	4880.44	4286.96	4581.16	4647.11	4919.37	5323.54	4598.09	4797.74
Efhd1	66.4989	28.9533	31.6283	34.8251	36.2524	79.4255	63.6266	39.8484
Gigyf2	5424.96	5432.95	5351.11	5461.4	5061	5823.52	6077.41	6009.13
Ngef	30.8401	50.4348	49.4192	30.7281	57.3294	35.6396	27.5715	27.3246
Inpp5d	223.591	273.656	160.118	426.096	274.844	329.921	406.15	247.06
Atg16l1	2017.13	1867.02	1937.23	2292.31	2199.59	2165.87	2204.66	1963.96
Dgkd	4360.98	4701.65	3992.08	3336.04	3720.51	3874.54	3828.2	3598.88
Usp40	1533.33	1472.88	1530.02	1582.49	1260.4	1313.58	1552.49	1415.19
Dnajb3	80.9552	54.1708	67.2101	127.009	118.031	124.23	36.0551	85.3893
Mroh2a	387.429	413.753	342.969	393.319	375.17	487.754	402.969	470.211
Hjurp	8389.47	9745.13	8159.11	7139.15	7756.33	7415.08	6805.93	6718.43
Arl4c	14545.9	13648.2	13736.6	14605	13826.5	9463.85	16597	16362.9
Sh3bp4	4747.44	3710.7	4659.24	4085.81	3886.59	4302.21	5032.87	4489.2
Gm38312	79.9915	98.0678	110.699	67.6017	69.9756	73.3158	143.16	140.039
Agap1	3647.8	3930.18	3967.37	3901.44	4065.33	4183.08	3519.61	3962.07
Gbx2	277.561	228.825	347.911	424.047	560.648	822.767	125.132	194.688
D130058E05Rik	178.294	297.005	230.294	138.276	293.392	300.391	201.484	162.809
Ackr3	1675	1384.16	1481.59	1386.86	1441.67	1160.83	1330.86	1359.4
Cops8	3682.5	3356.72	3883.36	3876.86	3368.94	3508.98	3908.8	3812.92
Col6a3	48.1876	20.5475	17.7909	34.8251	43.8401	14.2559	29.6924	34.1557
Rab17	19.2751	18.6796	1.97677	6.14561	8.43079	22.4021	14.8462	6.83115
Lrrfip1	3373.13	2864.51	3369.4	4511.9	3387.49	2649.55	5249.2	5344.23
Rbm44	30.8401	57.9067	23.7212	38.9222	30.3508	42.7676	4.24178	18.2164
Ramp1	7.71002	14.9437	3.95354	32.7766	55.6432	28.5117	2.12089	15.9393
Ube2f	1732.83	1604.58	1834.44	1891.82	1813.46	1660.81	1839.87	1948.02
Gm7785	11.565	13.0757	11.8606	19.4611	9.27387	17.3107	12.7253	22.7705
Scly	733.416	646.313	665.183	583.833	657.602	737.231	582.184	765.089
Espnl	7.71002	5.60387	1.97677	16.3883	26.1355	42.7676	1.06044	25.0475
Klhl30	98.3028	97.1338	61.2798	49.1649	36.2524	32.5848	118.77	128.653
Erfe	306.473	268.052	169.014	367.712	340.604	357.415	251.325	425.808
Ilkap	2624.3	2315.33	2445.26	2173.5	2420.48	2468.3	2143.16	2157.5
Hes6	1329.98	1313.17	1474.67	520.328	711.559	568.198	952.279	1118.03
Per2	179.258	161.578	160.118	233.533	196.437	193.472	239.66	356.358
Traf3ip1	793.168	868.6	765.998	571.542	757.085	742.323	644.75	848.201
Asb1	849.066	750.919	761.056	794.832	777.319	739.268	926.828	864.14
Gm29100	28.9126	13.0757	7.90707	20.4854	19.3908	14.2559	14.8462	6.83115
Twist2	29.8763	74.7183	60.2914	80.9172	91.8956	74.3341	59.3849	61.4803
Hdac4	1434.06	1571.89	1428.22	1116.45	1187.06	1371.62	1316.01	1139.66
Ndufa10	4073.78	3947.93	4091.91	3832.81	3519.86	3449.92	3979.85	3875.54
Cops9	1014.83	898.487	832.219	891.114	1075.77	1077.34	483.563	1058.83
Gpc1	5431.71	5374.11	5049.65	3650.49	5152.9	4583.26	4732.76	5369.28
Ankmy1	23.1301	40.1611	28.6631	12.2912	21.077	14.2559	21.2089	22.7705
Dusp28	241.902	213.881	173.956	172.077	158.499	186.344	138.918	217.458
5033417F24Rik	35.6588	34.5572	23.7212	12.2912	20.2339	22.4021	24.3902	53.5107
Rnpepl1	4008.25	3697.62	3858.65	3164.99	3650.53	3251.35	3922.58	3932.46
Capn10	1335.76	1187.09	1075.36	818.391	976.286	1010.13	1042.42	982.547
Gpr35	12.5288	11.2077	9.88384	24.5824	18.5477	4.0731	2.12089	18.2164
Kif1a	5121.38	3498.68	4329.12	4637.89	3135.41	2633.26	7838.8	6965.49
Mab21l4	139.744	118.615	122.56	59.4076	30.3508	12.2193	156.946	150.285
Crocc2	6.74627	26.1514	3.95354	14.3398	31.1939	14.2559	23.3298	38.7098
Sned1	213.953	235.363	124.536	170.029	162.714	106.919	181.336	259.584
Mterf4	690.047	719.164	633.554	660.653	706.5	656.788	511.134	578.371
Gm28535	21.2026	14.0097	7.90707	13.3155	12.6462	15.2741	9.544	15.9393
Pask	1772.34	2045.41	1724.73	1436.02	1525.97	1607.86	1362.67	1184.07
Ppp1r7	2775.61	3055.98	3027.42	2538.14	2646.43	2818.59	2854.72	2637.96
Ano7	3.85501	3.73591	11.8606	30.7281	9.27387	16.2924	29.6924	6.83115
Hdlbp	27436.1	25062.4	26875.2	33207.8	26110.2	26213.5	36322.3	30966.7
Septin2	16509.1	16133.5	16326.1	20028.5	16386.1	15705.9	21123	18951.9
Farp2	310.328	346.506	337.039	431.217	347.349	290.209	297.985	464.518
Stk25	4572.04	4485.9	4339.01	4923.66	4389.07	4368.4	4285.25	4900.21
Bok	666.917	610.822	837.161	784.59	1110.34	796.291	762.459	781.028
Thap4	1532.37	1488.76	1402.52	1256.78	1478.76	1356.34	1213.15	1325.24
Atg4b	2934.63	2687.06	2581.66	2208.32	2278	2181.15	2654.29	2815.57
Dtymk	4303.16	4124.45	3762.78	3920.9	3861.3	3854.17	2945.91	3360.92
Ing5	2251.33	2457.3	2191.25	2353.77	2472.75	2590.49	2173.91	2052.76
D2hgdh	289.126	322.223	207.561	83.99	103.699	52.9503	244.963	458.825
Gm7895	3.85501	15.8776	11.8606	15.364	11.8031	16.2924	12.7253	6.83115
Fam174a	492.478	504.348	462.564	288.844	416.481	324.83	396.606	607.972
Gm15427	148.418	319.421	266.864	269.383	188.85	252.532	324.496	175.333
St8sia4	63.6077	50.4348	43.4889	55.3105	39.6247	14.2559	36.0551	45.541
Slco4c1	46.2601	67.2465	33.6051	26.631	32.037	44.8041	42.4178	13.6623
Panct2	28.9126	39.2271	37.5586	34.8251	21.077	40.731	46.6595	15.9393
Macir	405.74	473.527	453.668	367.712	332.173	299.373	328.738	262.999
Ppip5k2	4657.82	4661.49	5066.46	5279.08	4653.8	4019.13	5805.93	4702.11
Gin1	283.343	289.533	272.794	455.799	371.798	405.274	240.721	250.475
Pam	1836.91	1396.3	1575.48	1433.98	1231.74	1534.54	2040.29	2536.63
Btf3-ps1	46.2601	102.738	84.0127	82.9657	84.3079	77.3889	58.3244	70.5885
Gm3555	40.4776	24.2834	31.6283	75.7959	35.4093	20.3655	44.5387	52.3721
Cdh20	7.71002	7.47183	5.9303	18.4368	8.43079	6.10965	16.9671	15.9393
Rnf152	144.563	192.4	90.9313	172.077	171.988	209.765	82.7146	157.116
Capza1-ps1	1371.42	1346.8	1458.86	1459.58	1200.54	1338.01	1630.96	1468.7
Pign	2048.94	1825.93	1914.5	2158.13	1792.39	1657.75	2390.24	2238.34
Relch	2137.6	1881.97	2293.05	2821.86	2415.42	2154.67	2886.53	2395.46
Tnfrsf11a	59.7527	56.0387	53.3727	92.1842	79.2494	95.7179	69.9893	29.6016
Gm7160	23.1301	14.9437	1.97677	10.2427	16.0185	8.1462	5.30222	15.9393
Zcchc2	2004.61	2050.08	2047.93	1751.5	1781.43	1667.94	2049.84	1697.54
Phlpp1	1436.96	1599.91	1412.4	1505.67	1411.31	1427.62	1623.54	1646.31
Bcl2	420.196	376.393	371.632	355.421	336.389	302.428	283.139	391.652
Kdsr	1389.73	1389.76	1173.21	1575.32	1447.57	1475.48	1391.3	1570.03
Vps4b	4527.71	4789.44	4660.23	5608.89	5519.64	5104.62	4804.87	4761.31
Serpinb7	11.565	16.8116	9.88384	10.2427	21.9201	6.10965	6.36266	3.41557
Serpinb8	48.1876	48.5669	47.4424	80.9172	38.7816	38.6945	89.0773	63.7574
Dsel	402.849	379.195	370.644	469.115	377.699	409.347	505.832	444.025
Tsn	5492.43	5455.37	5664.43	5229.92	5665.49	5317.43	5461.29	5226.97
Nifk	2381.43	2489.05	2662.71	2556.57	2670.87	2478.48	2779.42	2458.07
Clasp1	6773.25	6490.22	7052.12	7781.37	6858.45	6303.13	8435.83	7121.47
Tfcp2l1	1146.87	1469.15	1087.22	1266	1629.67	2944.85	1630.96	1127.14
Gli2	2746.69	2716.94	2813.93	2311.77	2381.7	3117.96	2847.29	3060.35
Inhbb	46.2601	42.963	79.0707	24.5824	43.8401	168.015	31.8133	40.9869
Ralb	2749.59	2112.66	2586.6	2625.2	2253.55	1965.27	3607.63	3885.78
Tmem185b	938.695	1032.98	1062.51	990.468	1027.71	922.558	1198.3	1126
3830432H09Rik	21.2026	7.47183	7.90707	10.2427	16.0185	8.1462	25.4507	39.8484
Epb41l5	5078.98	5096.72	4973.55	5586.36	5070.28	4154.56	5965	4761.31
Ptpn4	1430.21	1431.79	1511.24	1836.51	1368.32	1647.57	1763.52	1698.68
Tmem177	614.874	541.708	486.285	542.862	510.063	484.699	361.611	434.916
Sctr	21.2026	4.66989	34.5934	4.09707	16.8616	6.10965	16.9671	9.1082
Tmem37	1091.93	1028.31	872.743	800.978	834.648	681.226	784.729	1460.73
Dbi	3974.52	3876.95	3490.97	3573.67	3284.64	3462.14	2679.74	3692.24
3110009E18Rik	116.614	111.143	127.502	149.543	95.2679	62.1148	82.7146	105.883
Steap3	547.411	578.133	357.795	333.912	460.321	538.668	636.266	635.297
C1ql2	44.3326	31.7553	43.4889	0	0	6.10965	21.2089	25.0475
En1	61.6802	38.2931	39.5354	85.0143	30.3508	52.9503	46.6595	84.2508
Insig2	900.145	887.28	911.29	1017.1	898.722	960.234	936.372	959.776
Gm37174	18.3113	28.9533	18.7793	12.2912	6.74463	14.2559	4.24178	11.3852
Ccdc93	1894.74	2087.44	2051.89	1555.86	1369.16	1406.24	1987.27	1967.37
Ddx18	4195.21	4806.25	4416.1	4352.12	5038.24	4901.98	4360.55	3430.37
Dpp10	32.7676	9.33979	9.88384	8.19415	11.8031	7.12793	55.1431	58.0648
Actr3	11243.1	10094.4	11400	12829	11599.9	11464.8	15196.2	13746.5
Slc35f5	1442.74	1480.36	1436.12	1499.53	1576.56	1202.58	1546.13	1644.03
Gpr39	104.085	79.3882	102.792	140.325	78.4064	48.8772	127.253	108.16
Lypd1	39.5139	26.1514	24.7096	6.14561	18.5477	8.1462	34.9947	23.909
Nckap5	146.49	112.077	183.839	69.6503	42.997	42.7676	114.528	122.961
Mgat5	2206.03	1979.1	1988.63	2337.38	1862.36	1664.88	2254.5	2109.69
Tmem163	13.4925	16.8116	17.7909	20.4854	40.4678	54.9869	19.088	6.83115
Ccnt2	4330.14	4671.76	4268.83	4443.28	4235.63	4102.63	3638.38	4154.48
Rab3gap1	1814.75	1889.44	1803.8	2105.9	2101.8	2229.01	2128.31	1883.12
Zranb3	1409.97	1640.07	1393.62	1620.39	1466.96	1396.06	1078.47	1145.36
Gm28800	13.4925	13.0757	12.849	17.4126	19.3908	13.2376	18.0276	22.7705
Gm38248	79.9915	112.077	79.0707	163.883	124.776	132.376	89.0773	67.173
Rpl28-ps1	74.2089	105.54	114.653	49.1649	80.0925	89.6082	69.9893	91.082
R3hdm1	4675.16	5028.54	4445.75	5038.38	3823.36	3775.77	4781.54	4459.6
Ubxn4	5347.86	5172.37	6423.51	5938.71	4796.28	5006.86	6394.48	6175.36
Mcm6	12699.4	14233.8	15531.5	10543.8	11374.8	12827.2	11108.2	8180.3
Dars	5810.46	6787.22	7509.74	5921.3	5982.49	6189.08	6218.44	5058.46
Gm6170	10.6013	25.2174	18.7793	23.5582	25.2924	37.6762	16.9671	17.0779
Cxcr4	343.096	351.176	444.773	100.378	166.087	177.18	84.8355	93.359
Thsd7b	53.9701	26.1514	63.2566	19.4611	8.43079	14.2559	48.7804	25.0475
Gm15675	21.2026	28.0194	28.6631	24.5824	8.43079	8.1462	10.6044	26.1861
Cd55	665.953	540.774	606.868	516.231	347.349	307.519	538.706	782.166
Zp3r	0	12.1417	13.8374	12.2912	16.0185	8.1462	12.7253	3.41557
Pfkfb2	286.234	317.553	373.609	242.752	273.158	238.276	328.738	388.237
Yod1	473.202	545.444	651.345	545.935	562.334	493.864	646.871	674.007
AA986860	96.3753	146.635	127.502	78.8687	116.345	99.791	84.8355	70.5885
Mapkapk2	9895.81	9818.92	10130.9	7420.83	9802.48	7895.71	10159.1	10941.2
Dyrk3	1286.61	1190.82	1372.87	1674.68	1536.93	1771.8	1862.14	1474.39
Eif2d	2831.5	2558.17	2585.61	3088.17	2878.27	2940.78	2694.59	2855.42
Rassf5	128.179	86.86	66.2217	70.6745	77.5633	93.6814	72.1102	83.1123
Ikbke	198.533	164.38	243.143	361.567	222.573	130.339	266.171	376.852
Srgap2	4184.61	4012.37	3686.67	4385.92	3951.51	3277.83	4248.14	4075.92
Fam72a	237.083	206.409	190.758	154.665	122.246	170.052	74.2311	144.593
Rab7b	36.6226	22.4155	33.6051	34.8251	43.8401	30.5483	19.088	40.9869
Slc26a9	26.9851	54.1708	43.4889	59.4076	62.3879	78.4072	36.0551	17.0779
Pm20d1	267.923	266.184	306.399	547.984	360.838	257.624	481.442	506.643
Slc41a1	1433.1	1532.66	1206.82	1528.21	1475.39	1762.63	1215.27	1441.37
Rab29	259.249	200.805	198.665	224.315	279.059	276.971	265.111	245.921
Nucks1	15982.9	17823.1	17551.7	14956.4	15989.8	16406.5	15347.8	15758.3
Gm38067	30.8401	34.5572	22.7328	36.8737	45.5263	42.7676	30.7529	33.0172
Slc45a3	416.341	530.5	509.018	189.49	265.57	231.149	319.194	266.415
Elk4	991.701	967.602	917.221	996.613	848.981	688.354	1235.42	1152.19
Mfsd4a	392.247	387.601	429.947	450.678	408.893	380.835	741.25	477.042
Gm37120	22.1663	28.9533	22.7328	20.4854	21.077	3.05483	49.8409	34.1557
Cdk18	1316.49	1045.12	1146.53	1411.44	1164.29	853.315	1573.7	1580.27
Lemd1	37.5863	20.5475	10.8722	37.8979	22.7631	14.2559	36.0551	28.4631
Gm29695	57.8252	76.5862	59.303	48.1406	39.6247	31.5665	36.0551	75.1426
Klhdc8a	375.863	324.091	343.958	529.547	489.829	338.067	470.837	505.505
Nuak2	1194.09	1047.92	1060.54	1200.44	1123.82	1102.79	1194.06	1024.67
Tmcc2	1814.75	1870.76	1787.99	1562.01	1719.04	1725.98	1962.88	1813.67
Dstyk	1882.21	1881.03	1871.01	2004.49	1832.01	1593.6	2075.29	2137.01
6030442K20Rik	6.74627	16.8116	25.698	12.2912	20.2339	11.201	0	6.83115
Rbbp5	2252.29	2546.03	2339.51	2683.58	2736.63	2814.51	2514.31	1862.63
Tmem81	143.599	100.87	93.8965	95.257	180.419	183.29	102.863	89.9434
Cntn2	1260.59	1095.56	1351.12	187.441	173.674	162.924	1431.6	1173.82
Nfasc	411.522	536.104	584.135	610.464	570.765	792.218	581.123	547.63
Lrrn2	154.2	136.361	166.049	221.242	219.201	351.305	239.66	245.921
Mdm4	5888.53	7115.98	6009.38	6518.44	6113.17	5925.35	4816.54	5994.33
Pik3c2b	980.136	904.091	1016.06	648.362	693.854	647.623	990.455	957.499
Gm26616	25.0576	3.73591	19.7677	9.21842	15.1754	13.2376	29.6924	14.8008
Ppp1r15b	5358.46	5463.77	5690.13	4983.07	4885.64	5540.44	5843.05	5126.78
Plekha6	810.516	675.267	887.569	1007.88	707.343	1072.24	1179.21	1197.73
Etnk2	265.032	322.223	211.514	245.824	326.272	253.551	215.27	323.341
Sox13	5656.26	5895.27	5901.64	5748.19	7416.57	7635.03	4991.51	4575.73
Snrpe	4188.47	4323.39	3795.4	4287.59	4537.45	4723.78	2903.5	3335.88
Zc3h11a	781.603	1007.76	898.441	1075.48	897.879	940.887	971.367	1088.43
Gm38394	3094.61	3832.11	3550.28	4086.83	3348.71	2996.78	3683.98	4244.42
Lax1	14.4563	8.40581	13.8374	15.364	36.2524	20.3655	12.7253	22.7705
Atp2b4	791.241	791.08	705.706	1010.95	863.313	857.388	946.977	1286.53
Optc	21.2026	1.86796	1.97677	8.19415	18.5477	8.1462	23.3298	15.9393
Fmod	25.0576	33.6232	5.9303	12.2912	3.37232	6.10965	12.7253	34.1557
Btg2	5593.62	4824	5136.63	8016.95	6592.88	5519.05	7935.3	10635
Chit1	105.049	112.077	80.0591	305.232	290.862	283.081	110.286	71.7271
Chil1	198.533	184.928	63.2566	63.5046	59.0155	18.329	76.352	173.056
Adora1	20.2388	17.7456	19.7677	59.4076	33.7232	47.859	16.9671	29.6016
Ppfia4	487.659	634.171	666.171	657.58	641.583	605.874	480.381	720.686
Tmem183a	4336.89	4078.68	4404.24	4859.13	4637.78	4389.79	5641.56	4133.98
Cyb5r1	1609.47	1934.27	1589.32	1169.71	1212.35	1576.29	1340.4	1431.13
Adipor1	6154.52	5477.78	5688.15	6609.6	6116.54	6258.32	6698.83	6163.97
Klhl12	1732.83	1847.41	1721.77	1943.04	1961	2050.81	1512.19	1433.4
Rabif	1303.96	990.017	1167.28	1138.99	1030.24	1111.96	1166.49	1182.93
Kdm5b	13319.1	13493.2	13310.6	17154.4	15169.5	17886	15862.1	14279.4
Syt2	53.9701	99.9357	67.2101	18.4368	26.1355	28.5117	78.4729	47.818
Ppp1r12b	683.301	675.267	577.216	431.217	411.423	482.663	565.217	651.236
Ube2t	740.162	893.818	720.532	581.785	755.399	1013.18	512.195	537.384
Lgr6	159.019	108.342	136.397	305.232	184.634	217.911	148.462	252.752
Ptprv	316.111	198.003	200.642	246.849	241.964	211.801	296.924	358.635
Gm10535	1.92751	13.0757	8.89546	13.3155	10.1169	26.4752	7.42311	13.6623
Ptpn7	30.8401	26.1514	1.97677	10.2427	32.037	28.5117	21.2089	15.9393
Arl8a	2644.54	2263.96	2488.75	2413.18	2579.82	2467.28	2853.66	3748.02
Gm4204	2628.15	2985	2626.14	2407.03	2498.89	2652.61	1974.55	2264.53
Gm26642	42.4051	55.1047	33.6051	29.7038	49.7417	48.8772	58.3244	31.8787
Elf3	1466.83	1658.75	1455.89	1306.97	1449.25	1936.76	1279.96	1131.69
Rnpep	2580.93	2201.39	2537.18	2546.33	2600.9	2651.59	3136.79	2502.48
Timm17a	2607.91	2747.77	2750.67	3219.28	3033.4	2902.09	2855.78	2969.27
Lmod1	1357.93	763.995	1169.26	1451.39	1274.74	781.017	2533.4	2783.69
Shisa4	1832.09	1382.29	1674.32	1623.47	1490.56	1235.17	1996.82	2568.51
Ipo9	11921.6	11507.6	12022.7	11463.6	10247.6	10799.8	13446.4	11083.5
Nav1	2912.46	2981.26	3272.54	3135.29	2717.24	2581.33	3815.48	3227.72
Csrp1	11864.8	6490.22	11241.9	25215.4	18823.4	13763	24329.8	25139.8
Phlda3	8018.42	6624.71	6472.93	7496.62	6889.64	5668.74	7563.09	9025.08
Tnni1	72.2814	37.3591	43.4889	70.6745	27.8216	40.731	80.5938	81.9738
Lad1	1421.53	1384.16	1461.82	1413.49	1785.64	818.694	1766.7	1345.74
Tnnt2	42.4051	22.4155	44.4773	69.6503	61.5448	42.7676	82.7146	112.714
Tmem9	3727.79	3437.98	3290.33	2807.52	3307.4	3345.04	2615.06	3260.73
Cacna1s	114.687	91.5299	81.0475	272.455	285.804	269.843	150.583	53.5107
Kif21b	2861.38	2916.82	2682.47	1663.41	1891.03	1960.18	2198.3	2434.17
Mroh3	9.63753	15.8776	11.8606	1.02427	13.4893	25.4569	18.0276	21.632
Inava	1899.56	1812.85	1952.06	1450.36	1867.42	1591.56	1767.76	1786.35
Gm26781	8.67377	5.60387	8.89546	15.364	17.7047	9.16448	7.42311	7.96967
Camsap2	3835.74	4009.57	3820.1	4097.07	3935.49	3952.95	4848.35	4852.39
9230116N13Rik	26.9851	37.3591	41.5121	24.5824	28.6647	26.4752	12.7253	14.8008
Ddx59	635.113	659.389	551.518	651.435	621.349	721.957	609.755	614.803
Kif14	1625.85	1876.36	1858.16	1763.79	1660.87	1903.16	1682.92	1354.84
Platr23	9.63753	8.40581	7.90707	24.5824	11.8031	63.1331	27.5715	0
Zfp281	3390.48	3376.33	3245.85	4355.19	4007.16	4261.48	2845.17	2890.71
Gm19705	40.4776	46.6989	30.6399	53.262	80.0925	75.3524	32.8738	22.7705
Platr22	18.3113	15.8776	13.8374	53.262	29.5078	46.8407	27.5715	15.9393
Gm29718	35.6588	9.33979	26.6864	21.5096	5.05847	20.3655	8.48355	5.69262
Nr5a2	187.932	267.118	141.339	340.057	339.761	467.388	231.177	116.13
Nek7	1808.96	1828.73	1656.53	1609.13	1509.11	1287.1	1882.29	1905.89
2310009B15Rik	299.727	250.306	284.655	256.067	265.57	248.459	183.457	193.549
Dennd1b	1453.34	1514.91	1358.04	1616.3	1505.74	1407.26	1525.98	1280.84
Crb1	13.4925	4.66989	17.7909	12.2912	20.2339	16.2924	12.7253	6.83115
Zbtb41	1241.31	1247.8	1432.17	1146.16	895.35	992.819	1329.8	1361.68
Aspm	3120.63	3523.9	3311.09	3267.42	2847.08	3631.17	3012.72	2584.45
Gm16332	15.42	18.6796	11.8606	90.1356	24.4493	39.7127	4.24178	4.5541
Gm5837	49.1514	50.4348	51.396	106.524	60.7017	96.7362	38.176	18.2164
Cfh	17.3475	5.60387	19.7677	16.3883	8.43079	26.4752	2.12089	40.9869
Kcnt2	67.4627	89.6619	62.2682	49.1649	76.7202	83.4986	99.6817	75.1426
Gm5835	40.4776	41.0951	35.5818	37.8979	21.9201	26.4752	33.9342	26.1861
Cdc73	3386.63	3259.59	3186.55	4160.58	3906.83	3415.3	3633.08	3448.59
Glrx2	723.778	719.164	661.229	782.541	774.79	765.743	661.717	796.967
Ro60	2507.68	2518.01	2633.06	3201.86	2627.88	2148.56	3037.11	2513.86
Uchl5	1840.77	1922.13	1975.78	2176.57	1986.29	1939.81	1934.25	1661.11
Gm29170	92.5202	104.606	101.804	135.203	129.834	117.102	94.3795	104.744
Rgs2	59.7527	78.4542	92.9081	40.9707	61.5448	81.462	44.5387	79.6967
Brinp3	32.7676	0	3.95354	6.14561	10.1169	6.10965	8.48355	20.4934
Pla2g4a	75.1727	105.54	61.2798	140.325	119.717	28.5117	131.495	157.116
Ptgs2	246.721	74.7183	170.99	800.978	370.955	193.472	829.267	574.955
Rbm3-ps	11.565	26.1514	23.7212	25.6067	20.2339	20.3655	20.1484	15.9393
Odr4	1102.53	967.602	794.661	1034.51	1015.07	912.375	1069.99	1083.88
Tpr	12562.5	12322.9	13143.5	18523.9	14914.1	14178.5	18445.4	15157.2
Prg4	35.6588	21.4815	25.698	29.7038	18.5477	40.731	6.36266	35.2943
Hmcn1	341.168	170.918	204.596	229.436	222.573	234.203	511.134	354.081
Gm8947	7.71002	0	0	16.3883	33.7232	10.1828	6.36266	6.83115
Gm10138	253.467	215.749	283.666	95.257	292.548	275.953	181.336	298.293
Ivns1abp	12344.7	12731.1	12026.7	10901.3	9275.56	10718.4	10400.8	9062.66
Swt1	1249.02	1320.65	1187.05	1756.62	1283.17	1362.45	1281.02	1141.94
Trmt1l	2453.71	2209.79	2397.82	2370.16	2127.93	2229.01	2496.29	2283.88
Gm37893	151.309	135.427	134.42	133.155	115.502	99.791	106.044	94.4975
Rnf2	6721.21	6521.04	6227.81	6533.81	5571.91	6239.99	6143.15	6564.73
Gm36527	12.5288	16.8116	9.88384	12.2912	16.0185	12.2193	4.24178	13.6623
Niban1	904	896.619	741.288	546.959	501.632	544.777	862.141	857.309
2810414N06Rik	46.2601	6.53785	39.5354	49.1649	26.9785	52.9503	25.4507	51.2336
Edem3	8813.52	6976.82	6976.02	6900.5	4735.58	4106.71	8907.73	12058.1
1700025G04Rik	1817.64	1706.38	1470.72	1397.1	1546.21	1513.16	1496.29	1907.03
Tsen15	1002.3	1196.43	1075.36	1044.75	1122.98	1194.44	973.488	1042.89
Colgalt2	65.5352	80.3222	66.2217	214.072	259.668	207.728	103.924	55.7877
Rgl1	640.895	564.123	591.054	516.231	543.786	498.955	574.761	656.929
Arpc5	5790.23	4267.35	5785.01	6799.09	5838.32	5080.18	8134.67	8329.45
Ncf2	108.904	60.7086	87.9662	90.1356	67.4463	79.4255	93.3191	51.2336
Smg7	6137.18	5784.13	6403.74	7184.22	6404.87	6536.31	7514.31	7113.5
Nmnat2	152.273	91.5299	162.095	434.29	313.625	434.804	292.683	177.61
Lamc2	3110.03	2429.28	3105.5	3258.2	2479.5	1768.74	4540.82	3296.03
Lamc1	23530	25566.7	27633.2	33556.1	28245.7	39655.7	30174.9	27758.4
E330020D12Rik	15.42	4.66989	3.95354	20.4854	6.74463	8.1462	24.3902	4.5541
Shcbp1l	21.2026	39.2271	29.6515	47.1164	63.2309	81.462	34.9947	60.3418
Gm37669	3.85501	8.40581	23.7212	46.0921	37.0955	50.9138	29.6924	25.0475
Dhx9	18663.1	19714.4	21060.5	23266.3	20242.3	20753.5	21967.1	20731.4
Npl	192.751	282.062	289.597	251.97	244.493	399.164	155.885	208.35
Gm6652	19.2751	7.47183	0	8.19415	6.74463	16.2924	12.7253	12.5238
Rgs8	90.5927	74.7183	94.8849	24.5824	23.6062	30.5483	110.286	77.4197
Rgs16	319.966	239.099	333.085	97.3055	114.659	153.76	208.907	218.597
Rnasel	56.8614	63.5105	78.0823	75.7959	84.3079	93.6814	48.7804	52.3721
Teddm2	22.1663	29.8873	16.8025	22.5339	20.2339	4.0731	6.36266	18.2164
Glul	10418.2	10010.4	9836.4	12072	11985.2	10959.7	12882.3	12038.8
Cacna1e	17.3475	9.33979	15.8141	14.3398	6.74463	21.3838	33.9342	13.6623
Gm9530	7.71002	7.47183	11.8606	12.2912	11.8031	14.2559	11.6649	9.1082
Ier5	2523.1	2110.79	2399.8	1937.92	2803.24	2001.93	2593.85	2869.08
Mr1	9.63753	18.6796	7.90707	24.5824	37.0955	10.1828	0	22.7705
Stx6	2497.08	2130.41	2172.47	2105.9	2152.38	1764.67	2248.14	2156.37
BC034090	1192.16	1048.86	1105.01	1549.72	1330.38	1413.37	1440.08	1552.95
Xpr1	2433.48	2176.17	2338.52	2983.69	2202.97	2390.91	2572.64	2798.49
Acbd6	2727.42	2493.72	2196.19	1795.54	2693.64	2528.38	1976.67	2081.22
Qsox1	2068.21	1375.75	1646.65	2004.49	1832.85	1765.69	2811.24	3604.57
Cep350	2393.96	2565.64	2708.17	3118.9	2837.8	2691.3	3426.29	3117.28
Tor1aip1	2065.32	1886.64	2096.36	2633.39	2152.38	1879.74	2344.64	2282.74
9430034N14Rik	37.5863	38.2931	20.7561	16.3883	20.2339	26.4752	19.088	15.9393
Tor1aip2	7206.94	6875.02	6927.58	9241.97	8182.93	7805.08	7330.85	8088.08
Fam163a	36.6226	26.1514	41.5121	51.2134	82.6218	48.8772	38.176	31.8787
Tdrd5	145.527	185.862	142.327	288.844	251.238	257.624	220.572	177.61
Axdnd1	25.0576	10.2738	29.6515	36.8737	37.9386	50.9138	14.8462	59.2033
Gm2000	169.62	202.673	181.863	140.325	177.047	243.368	112.407	154.839
Soat1	5966.59	5372.25	5426.23	9365.91	7181.35	6669.7	6610.81	7358.28
Csnk2a1-ps3	75.1727	141.965	106.745	83.99	97.7972	109.974	108.165	118.407
Abl2	3898.38	4355.14	4437.84	4748.51	4533.24	4617.88	4840.93	4612.16
Tor3a	372.008	371.723	442.796	509.061	577.509	638.459	318.133	339.28
Fam20b	3617.93	3383.8	3536.44	3774.43	3576.34	3137.31	3629.9	3360.92
Ralgps2	3238.21	3809.7	3333.82	2969.35	2855.51	2638.35	3047.72	2923.73
Rasal2	1211.44	1123.58	1278.97	1316.19	1171.88	1338.01	1154.82	989.378
2810025M15Rik	1329.98	1393.5	1226.58	1128.74	1418.9	1647.57	976.669	957.499
Cryzl2	224.554	303.543	139.362	271.431	296.764	301.41	170.732	181.025
Brinp2	13.4925	26.1514	15.8141	45.0678	38.7816	122.193	23.3298	36.4328
Astn1	210.098	191.466	213.491	258.116	227.631	373.707	274.655	290.324
Pappa2	21.2026	33.6232	13.8374	8.19415	10.1169	14.2559	0	2.27705
Cop1	3654.55	3444.51	3743.01	3412.86	3190.21	3042.61	3625.66	3541.95
4930523C07Rik	51.0789	36.4252	42.5005	125.985	63.2309	59.06	26.5111	45.541
Mrps14	1244.2	1016.17	1178.15	849.119	1167.66	1228.04	818.663	1063.38
Cacybp	7874.82	8414.21	8238.18	7838.73	7154.37	6923.26	8196.17	6638.74
Rabgap1l	615.838	767.73	640.473	1044.75	787.436	716.866	855.778	774.197
Rc3h1	2577.07	2534.82	2669.63	3254.1	2695.32	2881.72	3446.44	3458.84
Zbtb37	720.887	814.429	861.871	938.23	733.479	764.725	752.915	753.703
Gm37362	0.963753	3.73591	3.95354	19.4611	26.9785	6.10965	12.7253	12.5238
Gas5	4028.49	4627.86	3847.78	3353.46	3425.43	3861.3	2753.97	3208.36
Dars2	1563.21	1700.78	1490.48	1489.29	1625.46	1601.75	1537.64	1195.45
Cenpl	717.996	699.55	766.986	423.023	714.088	672.062	637.327	507.782
Klhl20	1365.64	1292.63	1431.18	1620.39	1352.3	1162.87	1590.67	1391.28
Ankrd45	223.591	199.871	171.979	367.712	349.878	258.642	214.21	206.073
Prdx6	8270.92	8121.88	7608.58	6395.53	7057.42	8743.93	7935.3	7062.27
Gm15429	18.3113	9.33979	19.7677	20.4854	10.96	12.2193	22.2693	30.7402
Suco	4447.72	4417.72	4488.25	6016.55	5345.12	4702.4	5870.62	6481.62
Pigc	578.252	610.822	506.053	512.134	526.081	505.065	494.167	505.505
Dnm3	52.0426	35.4912	24.7096	107.548	25.2924	71.2793	55.1431	93.359
Dnm3os	55.8976	78.4542	27.6748	14.3398	13.4893	0	59.3849	72.8656
Eef1aknmt	1412.86	1556.01	1627.87	1375.59	1461.9	1436.79	1464.47	1322.97
Vamp4	825.936	988.149	929.081	760.007	762.144	911.357	796.394	833.4
Prrc2c	16528.4	18081.8	17890.7	22730.6	17541.9	18971.5	21353.1	18277.9
Gm27616	17.3475	26.1514	12.849	30.7281	16.0185	16.2924	9.544	26.1861
Prrx1	548.375	316.619	297.504	387.173	279.902	308.537	355.249	677.422
Gorab	531.028	575.331	480.355	666.799	621.349	549.869	628.843	537.384
Kifap3	2879.69	3005.54	3014.57	3659.71	3024.12	2872.56	3399.78	3062.63
Scyl3	1099.64	1158.13	1137.63	1288.53	1224.15	1151.67	1187.7	1085.01
BC055324	2247.47	2390.05	2193.22	2488.97	2392.66	2362.4	2027.57	1732.83
Mettl18	278.524	267.118	228.317	284.747	237.748	307.519	133.616	182.164
Selp	35.6588	19.6136	25.698	73.7473	17.7047	11.201	72.1102	93.359
F5	48.1876	54.1708	25.698	147.495	88.5233	103.864	31.8133	71.7271
Slc19a2	3887.78	3945.13	4262.9	4444.3	3321.73	3476.39	4872.74	4588.25
Ccdc181	356.588	452.046	367.679	294.989	294.235	371.671	230.116	364.328
Blzf1	824.008	917.167	984.431	1336.67	956.052	1049.84	974.548	1001.9
Nme7	954.115	1027.38	885.592	807.124	993.99	1055.95	796.394	828.846
Atp1b1	1949.67	1493.43	1828.51	2614.96	2059.64	2619	3099.68	2982.93
Sft2d2	3130.27	3119.49	3133.18	2845.42	2632.94	2182.16	3088.01	3000.01
Tiprl	2097.13	2232.21	2227.82	2311.77	2142.26	1911.3	1862.14	2196.21
Gm38190	88.6652	93.3979	76.1056	98.3298	69.9756	65.1696	34.9947	56.9262
Gpr161	1254.81	1075.01	1231.53	1106.21	1112.02	945.978	1193	1205.7
Dcaf6	1327.09	1229.12	1297.75	1701.31	1434.08	1310.52	1609.75	1736.25
Mpc2	840.392	584.671	786.754	665.775	662.66	737.231	718.981	790.136
Mpzl1	6119.83	6085.8	5544.84	7979.05	8390.32	8972.03	5118.76	5701.73
Rcsd1	854.848	755.589	700.764	716.988	865.842	952.088	731.706	962.053
Creg1	1313.59	1185.22	898.441	1639.85	1870.79	2135.32	617.178	1406.08
Gm16565	15.42	27.0854	5.9303	8.19415	5.05847	6.10965	6.36266	6.83115
Pou2f1	2458.53	3018.62	2596.49	2632.37	2352.19	2879.68	2775.18	2445.55
Dusp27	298.763	209.211	278.724	460.921	469.595	499.973	595.97	528.275
Gpa33	399.957	431.498	229.305	326.742	366.739	550.887	469.777	359.774
Mael	120.469	168.116	92.9081	462.969	434.186	535.613	184.517	102.467
Ildr2	609.092	490.339	576.228	593.051	487.3	466.37	629.904	1140.8
Gm15853	32.7676	27.0854	12.849	4.09707	16.0185	20.3655	19.088	50.0951
Tada1	690.047	577.199	616.752	456.824	437.558	472.48	539.766	523.721
Pogk	2384.32	2067.83	2329.62	1516.94	1482.13	1158.8	2199.36	2148.4
Fam78b	121.433	84.0581	122.56	43.0193	85.151	88.59	59.3849	109.298
Uck2	8837.61	9910.45	9362.96	7321.47	8408.03	9307.04	9323.42	7560.94
Tmco1	1875.46	1628.86	1937.23	2889.46	1840.44	1988.69	2205.72	2089.19
Aldh9a1	2234.94	2636.62	2472.94	1643.95	2105.17	2447.93	2107.1	1926.38
Mgst3	396.102	346.506	387.447	290.892	315.312	492.845	394.485	396.207
Rxrg	17.3475	3.73591	3.95354	16.3883	23.6062	6.10965	4.24178	15.9393
Lmx1a	94.4477	110.209	100.815	121.888	103.699	122.193	83.7751	75.1426
Pbx1	23040.4	21859.8	22229.7	19521.5	16455.2	15616.3	23979.8	23577.7
Nuf2	2471.06	2603	2444.27	2080.29	2020.86	2147.54	2056.2	1990.14
Rgs5	319.966	288.599	278.724	249.922	205.711	207.728	504.771	323.341
Rgs4	77.1002	78.4542	77.094	61.4561	91.0525	71.2793	38.176	143.454
Hsd17b7	1643.2	1237.52	1602.17	962.812	982.187	670.025	1602.33	1196.59
3110045C21Rik	36.6226	32.6893	19.7677	26.631	32.037	36.6579	19.088	43.2639
Ddr2	160.947	95.2658	68.1985	63.5046	69.9756	44.8041	106.044	163.948
Uap1	1808	1848.34	1933.28	1719.75	1766.25	1712.74	1599.15	1590.52
Uhmk1	5472.19	5069.64	5114.89	6046.26	5243.11	4628.06	6123	5723.36
Gm7694	651.497	656.587	646.403	339.033	349.878	485.717	504.771	629.604
Nos1ap	443.326	407.215	380.528	148.519	173.674	258.642	278.897	332.449
Olfml2b	578.252	709.824	630.589	723.134	613.762	678.172	615.058	474.765
Atf6	2262.89	2179.91	2295.03	3467.15	2901.04	3640.34	2376.46	2304.37
Gm9929	53.9701	61.6426	52.3844	82.9657	90.2095	142.559	53.0222	58.0648
Dusp12	721.851	791.08	758.091	754.886	842.236	1243.31	629.904	637.574
Gm26620	16.3838	15.8776	6.91869	13.3155	18.5477	21.3838	5.30222	11.3852
Fcgr3	3.85501	9.33979	17.7909	20.4854	20.2339	34.6214	2.12089	47.818
Cfap126	33.7313	29.8873	30.6399	55.3105	42.154	61.0965	21.2089	56.9262
Sdhc	4425.55	4187.03	3840.86	3491.73	3709.55	3919.34	3703.07	4070.23
Pcp4l1	82.8827	48.5669	114.653	186.417	187.164	271.88	159.067	129.792
Nr1i3	12.5288	12.1417	5.9303	4.09707	13.4893	6.10965	8.48355	20.4934
Tomm40l	388.392	339.968	350.876	251.97	300.136	292.245	321.315	335.865
Apoa2	20.2388	31.7553	12.849	69.6503	64.9171	112.01	29.6924	45.541
Ndufs2	7005.52	6740.52	6963.17	5948.95	6841.59	6829.57	7142.09	6762.84
Adamts4	345.023	346.506	388.435	371.809	375.17	264.752	355.249	319.925
B4galt3	1679.82	1620.45	1564.61	1623.47	1612.81	1530.47	1619.3	1599.63
Ppox	1818.6	1664.35	1429.2	1715.65	1502.37	1464.28	1218.45	1714.62
Usp21	2656.1	2475.04	2373.11	2159.16	2140.58	2361.38	2187.7	2171.17
Ufc1	1797.4	1651.27	1676.3	1297.75	1649.06	1580.36	1664.9	1784.07
Gm20045	69.3902	65.3785	70.1753	90.1356	74.191	60.0783	46.6595	118.407
Dedd	642.823	683.672	679.02	694.454	577.509	529.503	717.921	672.868
Nit1	1273.12	1256.2	1236.47	1202.49	1261.25	1322.74	958.641	1283.12
Pfdn2	2318.79	2526.41	2178.4	1210.69	2251.86	2540.6	1346.76	2022.02
Gm37154	30.8401	42.029	49.4192	41.995	26.9785	21.3838	25.4507	58.0648
Klhdc9	41.4414	42.029	16.8025	19.4611	20.2339	24.4386	19.088	37.5713
Nectin4	100.23	79.3882	72.152	77.8444	87.6802	38.6945	135.737	50.0951
Arhgap30	80.9552	76.5862	59.303	63.5046	59.0155	63.1331	42.4178	93.359
Usf1	3605.4	3197.94	3237.95	3377.01	4150.48	3487.59	3063.62	3289.2
Tstd1	52.0426	52.3028	16.8025	26.631	36.2524	45.8224	18.0276	25.0475
F11r	11639.2	11418.8	11694.6	15815.7	15745.3	14202.9	13141	13414.1
Alyref2	55.8976	79.3882	63.2566	69.6503	74.191	69.2427	51.9618	61.4803
Tma7-ps	375.863	433.366	405.238	154.665	542.943	593.655	220.572	383.683
Vangl2	4622.16	4753.02	5096.11	3132.21	3907.67	3808.35	4021.2	3815.2
Nhlh1	179.258	198.003	241.166	2.04854	3.37232	14.2559	81.6542	86.5279
Ncstn	5626.39	5502.07	5664.43	6578.88	6080.29	6043.47	6497.34	6424.69
Copa	16456.1	15281.8	16327.1	18763.6	16061.5	16397.3	20314.9	17906.7
Pex19	5967.56	5650.57	5720.77	5029.16	5103.16	5056.76	5436.9	5727.92
Dcaf8	7658.94	7417.66	6868.28	6283.89	6726.09	6884.56	6806.99	7050.88
Pea15a	3716.23	3073.72	3690.63	3644.35	3259.34	2854.23	4294.8	4737.4
Casq1	13.4925	33.6232	14.8258	67.6017	18.5477	42.7676	25.4507	43.2639
Igsf8	1588.26	1996.85	1773.16	1103.14	1572.34	1511.12	1038.17	1275.15
Atp1a2	53.9701	63.5105	39.5354	16.3883	31.1939	52.9503	61.5058	46.6795
Kcnj10	106.013	123.285	88.9546	213.048	273.158	162.924	84.8355	97.9131
Pigm	2764.04	2773.92	3007.65	3887.1	3117.71	2733.05	3329.79	3527.15
Slamf9	22.1663	27.0854	11.8606	66.5775	46.3694	23.4203	21.2089	20.4934
Igsf9	4876.59	4325.26	4311.33	4354.17	5244.8	3878.61	4219.51	4846.7
Tagln2	6190.18	5169.57	6366.18	10102.4	9509.09	7207.35	9750.78	9685.43
Cfap45	30.8401	12.1417	27.6748	23.5582	25.2924	18.329	6.36266	25.0475
4933439K11Rik	12.5288	9.33979	14.8258	7.16988	20.2339	18.329	2.12089	5.69262
Dusp23	42.4051	48.5669	65.2334	45.0678	40.4678	50.9138	63.6266	58.0648
Ackr1	15.42	6.53785	9.88384	14.3398	6.74463	6.10965	16.9671	22.7705
Cadm3	282.379	165.314	230.294	121.888	152.597	153.76	226.935	262.999
Aim2	105.049	114.879	103.78	307.281	191.379	173.107	141.039	108.16
Mndal	9.63753	21.4815	7.90707	24.5824	21.077	33.6031	0	25.0475
Ifi203	60.7164	24.2834	18.7793	100.378	37.0955	45.8224	36.0551	77.4197
Ifi202b	11.565	6.53785	1.97677	58.3833	21.9201	4.0731	8.48355	43.2639
Spta1	17.3475	13.0757	7.90707	77.8444	52.2709	89.6082	12.7253	18.2164
Fmn2	421.16	427.762	497.157	385.125	319.527	337.049	549.31	400.761
Grem2	15.42	35.4912	11.8606	26.631	5.05847	12.2193	31.8133	34.1557
Rgs7	30.8401	11.2077	7.90707	36.8737	33.7232	18.329	29.6924	22.7705
Fh1	4206.78	4090.83	4225.34	3453.83	3508.05	3498.79	3966.06	3500.96
Opn3	196.606	198.003	159.13	77.8444	60.7017	89.6082	78.4729	122.961
Chml	753.654	806.024	902.395	766.153	909.682	795.273	837.751	728.656
Wdr64	9.63753	1.86796	9.88384	25.6067	24.4493	28.5117	3.18133	9.1082
Exo1	2620.44	2845.83	2794.16	2262.61	2215.61	2672.97	2442.2	1846.69
Pld5	17.3475	7.47183	5.9303	20.4854	23.6062	2.03655	2.12089	25.0475
Cep170	3328.8	3034.5	3290.33	3396.47	2412.05	2342.03	3749.73	3392.8
Sdccag8	482.84	450.178	435.877	403.562	432.5	400.182	418.875	474.765
Akt3	2592.49	2929.89	3098.58	2260.56	2213.93	2410.26	3180.27	2312.34
Gm26801	19.2751	4.66989	8.89546	8.19415	1.68616	10.1828	6.36266	38.7098
Zbtb18	2239.76	2138.81	2769.45	2440.83	2136.36	1740.23	2483.56	2704
Adss	5850.94	6041.91	6429.44	7536.57	7312.87	6020.05	7073.16	6489.59
Catspere2	27.9488	19.6136	35.5818	6.14561	16.0185	10.1828	27.5715	36.4328
Desi2	2659.96	2878.52	2692.36	2779.86	2377.48	2294.17	3007.42	2970.41
B230369F24Rik	18.3113	18.6796	15.8141	9.21842	22.7631	7.12793	0	19.3549
Cox20	94.4477	109.275	80.0591	91.1599	94.4249	109.974	79.5333	84.2508
Hnrnpu	43869.1	47401.3	48314.2	38643.6	47209.1	46520.9	41477.2	41790.7
Gm38300	46.2601	51.3688	78.0823	59.4076	95.2679	52.9503	59.3849	92.2205
Efcab2	175.403	190.532	264.887	139.301	204.025	203.655	156.946	134.346
Kif26b	426.942	367.054	481.343	598.173	527.768	767.78	763.52	537.384
Smyd3	747.872	846.185	695.822	685.236	819.473	937.832	638.387	694.5
Tfb2m	621.62	559.453	787.742	668.847	624.722	585.508	917.284	751.426
Cnst	1229.75	1080.61	1316.53	1267.02	979.658	1217.86	1243.9	1514.24
Sccpdh	1495.74	1669.95	1572.52	1732.04	1487.19	1489.74	1431.6	1567.75
Kif28	25.0576	32.6893	33.6051	81.9415	72.5048	86.5534	25.4507	33.0172
Ahctf1	8635.22	9438.79	9752.39	11880.5	9171.01	8610.54	11331.9	9231.16
Gm10518	13.4925	31.7553	15.8141	8.19415	12.6462	10.1828	1.06044	11.3852
Cdc42bpa	2838.25	2669.31	3154.92	3230.54	2621.98	2879.68	3617.17	3495.27
Coq8a	158.055	151.305	89.943	129.058	152.597	248.459	81.6542	107.021
Psen2	527.173	545.444	594.019	474.236	577.509	626.239	611.876	713.855
Gm5069	21.2026	10.2738	11.8606	12.2912	5.90155	16.2924	32.8738	22.7705
Itpkb	1630.67	1123.58	1455.89	1439.1	1160.92	883.863	2167.55	2612.91
Stum	34.6951	26.1514	23.7212	22.5339	42.154	35.6396	6.36266	15.9393
Parp1	15783.4	17209.5	16448.7	11535.3	13757.4	15437.1	14369	12421.3
Lin9	956.043	1018.04	911.29	1065.24	859.941	1047.81	911.982	836.816
Mixl1	13.4925	20.5475	6.91869	54.2862	20.2339	62.1148	25.4507	15.9393
Acbd3	3238.21	3041.97	3235.97	3739.6	3365.57	3523.23	3891.83	3801.53
Gm37768	53.0064	36.4252	72.152	51.2134	32.8801	56.0052	42.4178	77.4197
H3f3a	19382	20634.4	19552.2	17078.7	20180.8	22335.9	14186.6	17482
H3f3aos	44.3326	31.7553	30.6399	36.8737	40.4678	57.0234	47.72	61.4803
Sde2	2301.44	2317.2	2331.6	2756.31	2538.51	2588.46	2466.59	2480.85
Lefty2	183.113	212.013	166.049	484.479	698.07	1061.04	393.425	152.562
Pycr2	2228.2	2327.47	2452.18	1614.25	2463.48	2950.96	2135.73	1883.12
Lefty1	274.669	170.918	161.107	350.3	765.516	1602.77	549.31	111.575
Tmem63a	767.147	687.408	764.021	903.405	790.808	882.845	1159.07	930.175
Ephx1	419.232	420.29	279.713	282.698	196.437	132.376	267.232	450.856
Nvl	5199.44	5317.14	4899.42	5431.7	5061.85	4554.75	4791.09	4510.83
Cnih4	2327.46	2226.61	2305.9	3157.82	2912.84	2770.73	2489.92	2343.08
Wdr26	13697.8	13140.1	13654.5	14002.8	13705.9	12320.1	13697.8	15560.2
Rpl35a-ps2	13.4925	37.3591	27.6748	4.09707	24.4493	19.3472	14.8462	19.3549
Gm8146	58.7889	70.9824	92.9081	57.359	40.4678	73.3158	74.2311	47.818
Cnih3	71.3177	15.8776	33.6051	28.6795	55.6432	63.1331	55.1431	56.9262
Dnah14	40.4776	72.8503	43.4889	44.0435	110.443	178.198	71.0498	74.0041
Lbr	7641.59	8445.03	8516.91	7150.42	8310.23	9479.13	7962.87	6174.22
Enah	17633.8	16229.7	17724.7	21773.9	20212.8	18470.5	23537.6	22704.5
Srp9	2821.87	2531.08	2537.18	2727.63	2895.13	2926.52	2576.88	2965.86
Degs1	3270.98	3133.5	3632.31	4422.79	3991.98	4425.43	4019.08	3881.23
Fbxo28	2428.66	2303.19	2502.59	2582.18	2680.15	2606.79	2361.61	2117.66
Trp53bp2	3578.41	2999.01	3214.23	3289.95	3315.83	3032.42	3587.48	3274.4
Capn2	5671.68	4494.31	5414.37	6825.73	5658.75	4169.84	8574.75	7706.67
Susd4	883.761	999.357	691.869	730.303	605.331	469.425	897.136	1215.94
Tlr5	71.3177	68.1804	104.769	82.9657	68.2894	65.1696	108.165	96.7746
Disp1	1427.32	1276.75	1472.69	1785.3	1638.95	1627.2	1582.18	1714.62
Brox	2313.01	2185.51	2329.62	2632.37	2351.35	2065.06	2668.08	2611.78
Aida	2263.85	2122.93	2362.24	2660.03	2128.77	2007.02	2478.26	2570.79
Mia3	5051.03	4989.31	5645.65	5412.23	5188.31	5269.58	5932.12	5441.01
Taf1a	776.785	673.399	674.078	686.26	599.429	681.226	509.013	639.851
Hhipl2	20.2388	16.8116	2.96515	12.2912	10.1169	4.0731	9.544	11.3852
Dusp10	387.429	265.25	262.91	588.954	364.21	264.752	452.81	662.621
1700056E22Rik	32.7676	24.2834	33.6051	14.3398	72.5048	49.8955	55.1431	38.7098
Hlx	73.2452	63.5105	43.4889	64.5289	57.3294	46.8407	48.7804	47.818
Mtarc1	47.2239	28.0194	11.8606	50.1892	16.0185	34.6214	12.7253	51.2336
Mtarc2	1251.91	1048.86	1334.32	1106.21	1085.89	1323.76	1111.35	1248.96
C130074G19Rik	152.273	187.73	158.141	455.799	441.773	435.822	282.078	192.411
Mark1	1645.13	1495.3	1771.18	1624.49	1537.78	1632.3	1291.62	1392.42
Rab3gap2	3408.79	3284.8	3696.56	3763.16	3395.92	2965.22	4393.42	4156.75
Iars2	4575.9	4801.58	4586.1	4441.23	4606.58	4658.61	4706.25	4527.91
Gm37785	29.8763	28.0194	39.5354	29.7038	20.2339	12.2193	23.3298	31.8787
Bpnt1	1405.15	1464.48	1450.95	1077.53	1105.28	1285.06	1412.51	1275.15
Eprs	12014.1	13468.9	14128	13172.1	12055.2	12567.6	15690.3	12486.2
Slc30a10	5.78252	13.0757	5.9303	18.4368	30.3508	27.4934	10.6044	4.5541
Lyplal1	426.942	393.205	396.342	332.887	456.949	489.791	381.76	358.635
Tgfb2	2629.12	1347.73	2335.55	3021.59	1742.64	1391.98	5213.14	4769.28
Rrp15	1934.25	2054.75	1987.64	1548.69	1878.38	2028.4	1590.67	1637.2
A430105J06Rik	20.2388	29.8873	13.8374	31.7523	37.0955	25.4569	19.088	58.0648
D1Pas1	168.657	208.277	117.618	705.721	638.211	581.435	202.545	149.147
Spata17	25.0576	16.8116	11.8606	16.3883	6.74463	8.1462	29.6924	12.5238
Gpatch2	2008.46	1806.31	1976.77	2225.74	1854.77	1922.5	1961.82	1880.84
Gm37254	180.222	212.013	204.596	129.058	220.044	182.271	156.946	167.363
Gm38155	48.1876	66.3125	84.0127	81.9415	60.7017	60.0783	79.5333	51.2336
Esrrg	80.9552	42.963	37.5586	53.262	35.4093	34.6214	21.2089	76.2812
Kctd3	3481.07	3039.17	3307.13	3248.98	3375.69	3606.73	3412.51	3201.53
Kcnk2	35.6588	11.2077	0	47.1164	64.9171	61.0965	54.0827	52.3721
Pdcd5-ps	169.62	145.701	181.863	260.164	133.207	201.619	156.946	157.116
Cenpf	4645.29	6244.58	5790.94	5409.16	5269.24	5843.88	5103.92	4028.1
Ptpn14	11710.6	12352.8	12230.3	12902.7	11250.9	9446.54	14472.9	13392.5
Gm26574	22.1663	24.2834	23.7212	16.3883	29.5078	26.4752	69.9893	55.7877
Gm37422	158.055	148.503	133.432	104.475	90.2095	129.321	166.49	209.489
Smyd2	1256.73	1141.32	1279.96	769.226	762.144	748.433	1127.25	1169.26
Prox1	640.895	592.142	742.277	625.828	681.208	809.529	468.716	604.557
Rps6kc1	1323.23	1161.87	1217.69	1159.47	1235.11	1295.25	1472.96	1131.69
Angel2	2283.13	1988.44	2053.86	2222.66	1993.88	2053.86	1934.25	2101.72
Vash2	2281.2	2024.87	1954.04	1345.89	1286.54	1403.18	1917.28	1755.61
Flvcr1	529.1	565.057	636.519	416.877	422.383	360.47	551.431	471.349
A230020J21Rik	4.81876	11.2077	7.90707	14.3398	15.1754	16.2924	4.24178	15.9393
Tatdn3	230.337	222.287	191.747	310.353	266.413	202.637	187.699	243.644
Nsl1	1188.31	1345.86	1063.5	726.206	915.584	1283.03	941.674	743.457
Gm38188	14.4563	16.8116	45.4657	16.3883	4.2154	5.09138	12.7253	0
Batf3	215.881	292.335	235.235	80.9172	163.557	152.741	202.545	224.289
Atf3	1598.87	1185.22	1607.11	3280.73	2708.81	2295.19	4711.55	4788.63
D730003I15Rik	23.1301	25.2174	17.7909	30.7281	3.37232	18.329	19.088	36.4328
Nenf	898.217	1112.37	818.382	778.444	946.778	1094.65	759.278	926.759
Pacc1	905.927	725.701	844.08	793.808	632.309	680.208	694.591	755.98
Ppp2r5a	4922.85	5378.78	5136.63	5235.04	6246.37	6209.44	4861.08	5119.95
Dtl	3557.21	4063.74	3437.6	2938.63	2709.66	3219.79	3446.44	2962.44
Ints7	4681.91	4747.41	4876.69	4259.93	3856.24	4379.6	5734.88	3966.62
Lpgat1	5547.36	5532.89	5528.03	5306.74	4973.32	5261.43	5398.72	6243.67
Gm38037	41.4414	40.1611	53.3727	49.1649	41.3109	75.3524	30.7529	60.3418
Nek2	2348.66	2859.84	2649.86	2087.46	2826.84	2801.28	2326.61	2239.48
1700034H15Rik	27.9488	32.6893	23.7212	11.267	28.6647	16.2924	36.0551	5.69262
Slc30a1	986.883	1008.7	856.929	1100.06	1012.54	1057.99	1110.28	1033.78
Traf5	87.7015	77.5202	77.094	80.9172	79.2494	104.882	101.803	163.948
Rcor3	598.49	672.465	612.798	441.46	554.746	485.717	516.436	646.682
Gm10516	13.4925	23.3495	10.8722	14.3398	16.8616	16.2924	16.9671	9.1082
Kcnh1	63.6077	48.5669	67.2101	61.4561	57.3294	81.462	108.165	109.298
Hhat	255.394	255.91	268.84	161.834	237.748	262.715	329.798	224.289
Sertad4	1217.22	879.808	1171.24	1711.55	1591.73	1414.38	1641.57	1774.96
Gm15867	64.5714	39.2271	79.0707	161.834	132.363	98.7727	136.797	145.731
Syt14	1110.24	953.592	1153.44	1611.17	1348.08	1159.82	1083.77	980.27
Utp25	1495.74	1469.15	1380.77	1440.12	1430.71	1332.92	1262.99	992.793
Irf6	939.659	955.46	911.29	1010.95	928.23	590.6	1090.14	809.491
A130010J15Rik	405.74	533.302	431.924	349.276	400.463	400.182	372.216	316.51
Lamb3	195.642	205.475	187.793	186.417	212.456	125.248	167.55	182.164
G0s2	43.3689	33.6232	49.4192	49.1649	52.2709	37.6762	6.36266	11.3852
Camk1g	48.1876	41.0951	47.4424	55.3105	51.4278	56.0052	16.9671	43.2639
Plxna2	1808	1991.24	1991.59	2289.24	1969.43	3334.85	1710.5	2337.39
Cd34	106.013	106.474	77.094	80.9172	81.7787	199.582	82.7146	79.6967
Cd46	18.3113	23.3495	12.849	20.4854	11.8031	40.731	18.0276	14.8008
Cr1l	1022.54	933.979	939.953	1599.91	1327.01	1606.84	1051.96	1148.77
Cr2	5.78252	20.5475	14.8258	0	8.43079	28.5117	8.48355	2.27705
Fam171a1	3760.56	2777.65	3659	4609.21	3938.87	3678.01	4697.77	4633.8
Nmt2	3536.01	3854.53	3735.1	4395.14	4246.59	4065.97	3955.46	3746.88
Rpp38	330.567	295.137	320.236	447.605	327.958	288.172	254.507	309.679
Acbd7	15.42	11.2077	19.7677	18.4368	16.8616	10.1828	8.48355	9.1082
Dclre1c	406.704	496.877	415.121	402.538	321.213	348.25	416.755	346.111
Suv39h2	1570.92	1706.38	1828.51	1333.6	1428.18	1288.12	1340.4	1226.19
Hspa14	3545.65	3499.62	3366.44	4098.1	3255.13	3274.77	4108.16	3532.84
Gm45902	438.507	394.139	444.773	468.091	435.872	414.438	683.986	730.933
Cdnf	29.8763	39.2271	42.5005	57.359	24.4493	20.3655	43.4782	36.4328
Fam107b	4442.9	3086.8	3784.52	3694.54	2927.17	2069.14	6255.56	8504.78
Frmd4a	2625.26	2001.52	2818.87	2599.59	2036.04	1983.6	3630.96	3064.91
Prpf18	1793.54	1802.58	1905.6	2212.42	1954.26	2079.32	1911.98	1629.23
Bend7	185.04	267.118	266.864	235.582	236.062	232.167	233.298	208.35
Sephs1	5164.75	5427.35	5417.33	4195.4	4440.5	4524.2	5032.87	4422.03
Phyh	600.418	759.325	572.274	730.303	758.771	1139.45	739.13	763.95
Gm13192	4.81876	14.9437	11.8606	0	19.3908	48.8772	2.12089	6.83115
Mcm10	2655.14	3170.86	2838.64	1991.18	2635.47	2778.87	2286.32	2047.07
Optn	423.087	433.366	459.599	462.969	285.804	356.396	458.112	677.422
Ccdc3	80.9552	42.963	61.2798	247.873	155.127	238.276	152.704	100.19
Camk1d	146.49	125.153	221.398	294.989	275.687	454.151	209.968	198.103
Cdc123	3626.6	3399.68	3506.79	3416.96	3262.72	3133.23	3151.64	3220.89
Nudt5	3541.79	3790.09	3706.44	3566.5	3291.38	3329.76	3667.02	3201.53
Gm13199	72.2814	86.86	75.1172	70.6745	32.8801	63.1331	67.8684	39.8484
Sec61a2	1848.48	2016.46	1923.4	1664.44	1702.18	1680.15	1554.61	1817.09
Dhtkd1	676.554	913.431	700.764	1001.73	1131.41	1000.96	709.437	555.6
Upf2	2021.95	2106.12	1938.22	2561.7	2425.54	2525.32	2355.25	2134.73
Proser2	314.183	267.118	351.865	331.863	305.195	414.438	396.606	291.462
Echdc3	43.3689	66.3125	47.4424	109.597	88.5233	85.5351	59.3849	59.2033
1700014B07Rik	7.71002	8.40581	10.8722	4.09707	16.0185	9.16448	4.24178	27.3246
Usp6nl	2314.93	2622.61	2666.66	2247.25	2373.27	2568.09	2205.72	2313.48
Celf2	1351.18	1243.13	1466.76	2197.06	1495.62	1440.86	2163.31	1844.41
Gata3	1823.42	1564.41	1961.94	1722.82	1579.93	1534.54	2125.13	1460.73
4930412O13Rik	72.2814	54.1708	34.5934	41.995	58.1725	45.8224	65.7475	101.329
9230102O04Rik	48.1876	29.8873	22.7328	25.6067	24.4493	17.3107	22.2693	21.632
Taf3	1190.23	1217.91	1064.49	1041.68	1350.61	1307.47	1327.68	1036.06
Atp5c1	7812.18	8029.41	7445.5	7364.49	6887.11	7392.68	7020.14	7420.9
Kin	1071.69	969.47	988.384	1152.3	1224.15	1066.13	949.097	1090.71
Itih2	11.565	18.6796	5.9303	6.14561	18.5477	18.329	14.8462	25.0475
Itih5	252.503	384.799	201.63	258.116	322.056	272.898	203.605	252.752
Gm13261	55.8976	56.0387	74.1288	92.1842	158.499	108.955	18.0276	77.4197
Sfmbt2	4145.1	4764.22	4933.03	4305	3735.68	2645.48	5707.31	5320.33
Prkcq	15.42	14.9437	53.3727	20.4854	30.3508	36.6579	78.4729	13.6623
Gm13292	27.9488	11.2077	16.8025	2.04854	10.1169	8.1462	0	11.3852
Pfkfb3	2983.78	2716.94	2813.93	3401.6	2229.1	1879.74	3976.67	3495.27
Rbm17	5780.59	6118.49	6183.33	5464.47	6379.58	6195.19	5328.73	5528.68
Il15ra	9.63753	7.47183	8.89546	32.7766	6.74463	6.10965	13.7858	25.0475
Fbh1	3651.66	3483.74	3899.18	3521.44	3816.62	3321.61	3904.56	3893.75
Ankrd16	1528.51	1326.25	1348.16	1687.99	1263.78	1427.62	1295.86	1700.96
Itga8	501.151	487.537	447.738	570.518	612.075	678.172	463.414	453.133
E030013I19Rik	7.71002	1.86796	5.9303	6.14561	22.7631	18.329	5.30222	15.9393
Mindy3	937.731	820.967	1020.01	1258.83	1045.42	896.082	952.279	1161.3
Pter	316.111	369.856	332.097	227.388	271.471	210.783	441.145	358.635
Rsu1	1721.26	1498.1	1865.08	1871.34	1577.4	1720.89	2370.09	2619.75
Cubn	313.22	671.531	620.705	2252.37	1724.1	4008.95	95.44	250.475
Trdmt1	304.546	309.147	305.411	363.615	319.527	362.506	307.529	314.233
Vim	25213.7	14371.1	30885	35599.5	24443.4	19447	54398.7	38890.9
St8sia6	57.8252	61.6426	53.3727	106.524	83.4648	136.449	127.253	88.8049
Hacd1	530.064	323.157	574.251	855.264	466.223	454.151	621.42	844.785
D930036K23Rik	5.78252	5.60387	15.8141	32.7766	18.5477	22.4021	19.088	9.1082
Stamos	15.42	15.8776	16.8025	10.2427	39.6247	14.2559	12.7253	31.8787
Stam	1973.77	2191.11	2151.71	2690.75	1873.32	2075.25	2279.95	2275.91
Gm37499	30.8401	37.3591	24.7096	36.8737	15.1754	15.2741	21.2089	9.1082
Mrc1	38.5501	31.7553	41.5121	164.907	128.148	95.7179	33.9342	28.4631
Cacnb2	139.744	151.305	153.2	173.101	128.148	91.6448	190.88	127.515
Nsun6	422.124	375.459	385.47	327.766	322.056	238.276	373.276	412.146
Arl5b	3695.99	3970.34	4306.39	4388.99	3767.72	3471.3	3744.43	3677.43
Plxdc2	1602.72	1155.33	1515.19	1886.7	1230.9	1125.19	1988.33	2105.13
Nebl	223.591	132.625	205.584	332.887	223.416	191.436	215.27	459.964
A930004D18Rik	343.096	374.525	515.937	261.188	441.773	421.566	347.826	286.908
Skida1	1037	1256.2	1540.89	730.303	946.778	1143.52	788.97	590.894
Mllt10	3043.53	3297.88	3110.44	3534.75	2997.15	3303.29	3021.21	2723.35
Dnajc1	1091.93	1337.46	1257.22	1515.92	1206.45	1325.79	1347.82	1174.96
Commd3	2468.17	2345.22	2618.23	2584.23	2284.74	2123.1	2422.05	2791.66
Bmi1	1644.16	1669.02	1975.78	1834.46	1493.09	2021.28	1811.24	1688.43
Pip4k2a	631.258	535.17	644.426	745.667	703.971	957.179	738.069	801.521
Msrb2	109.868	74.7183	104.769	52.2377	112.973	137.467	97.5609	101.329
Otud1	434.652	404.413	523.844	749.765	809.356	675.117	827.146	623.912
Etl4	10971.4	10576.4	11927.8	14114.4	12190.9	11904.7	14161.2	12159.4
Arhgap21	6951.55	6852.6	7125.26	7955.49	6084.5	6458.92	9285.25	8269.1
Gm13375	405.74	458.584	358.783	198.708	374.327	387.963	327.677	296.016
Enkur	9.63753	5.60387	8.89546	16.3883	11.8031	38.6945	10.6044	25.0475
Thnsl1	701.612	875.138	786.754	645.289	642.426	545.796	863.202	745.734
Gm13340	23.1301	15.8776	32.6167	56.3348	33.7232	33.6031	39.2364	34.1557
Gad2	38.5501	7.47183	15.8141	4.09707	9.27387	6.10965	16.9671	27.3246
Apbb1ip	13.4925	13.0757	19.7677	32.7766	25.2924	19.3472	8.48355	18.2164
Pdss1	358.516	409.083	515.937	460.921	418.167	391.018	466.595	430.362
Abi1	3878.14	3957.27	3522.6	4443.28	3891.65	3691.25	4289.5	4615.58
Acbd5	1593.08	1532.66	1776.13	2290.26	1752.76	1731.07	2390.24	2162.06
Mastl	1517.91	1471.95	1581.41	1893.87	1535.25	1553.89	1603.39	1391.28
Yme1l1	6670.13	6848.87	6872.24	10087	8113.79	7963.93	8108.16	7564.36
Spopl	702.576	680.87	711.637	690.357	666.033	667.989	545.068	669.452
Gm13410	11.565	9.33979	11.8606	33.8009	13.4893	8.1462	15.9067	9.1082
Psd4	197.569	244.702	230.294	233.533	182.105	122.193	203.605	212.904
Pax8	50.1151	44.831	55.3495	10.2427	21.9201	53.9686	19.088	69.45
Cacna1b	309.365	206.409	263.899	366.688	367.582	216.893	453.87	388.237
Ehmt1	7525.94	7780.98	7469.22	6518.44	6646.84	6622.86	6664.89	5985.22
Arrdc1	876.051	1046.06	845.068	678.066	707.343	652.715	799.575	766.227
Zmynd19	2960.65	3170.86	3125.27	2300.51	2813.36	2739.16	2936.37	2543.46
Dph7	727.633	795.75	673.09	613.537	714.088	754.542	590.667	606.834
Mrpl41	759.437	802.288	765.998	671.92	701.442	720.939	529.162	826.569
Pnpla7	542.593	536.104	520.878	587.93	561.491	571.253	515.376	522.583
Nsmf	1704.88	1833.4	1836.42	1462.66	1257.03	1454.1	1246.02	1850.1
Nrarp	345.987	377.327	423.028	89.1114	99.4833	99.791	289.501	170.779
Tor4a	817.262	715.428	812.452	1075.48	914.741	669.007	917.284	822.015
Nelfb	3611.18	3744.32	3381.26	2974.48	3632.83	3823.62	2980.91	3333.6
Gm22572	5.78252	13.0757	2.96515	20.4854	16.8616	7.12793	6.36266	5.69262
Stpg3	3.85501	14.9437	3.95354	12.2912	5.90155	20.3655	19.088	6.83115
Tubb4b	15346.8	15796.4	15991.1	15280	17165.1	18708.8	14838.8	13936.7
Slc34a3	17.3475	9.33979	13.8374	10.2427	10.1169	10.1828	6.36266	2.27705
Rnf224	13.4925	16.8116	3.95354	8.19415	30.3508	28.5117	8.48355	18.2164
Cysrt1	105.049	52.3028	95.8733	65.5532	60.7017	57.0234	43.4782	93.359
Rnf208	444.29	429.63	447.738	421.999	411.423	387.963	268.292	322.202
Ndor1	1771.38	1845.54	1801.82	1774.03	1731.68	2071.17	1958.64	1811.39
Tmem203	340.205	229.759	267.852	216.121	276.53	242.35	220.572	264.138
Tprn	713.177	698.616	774.893	618.658	640.74	531.54	828.207	705.885
Ssna1	1471.65	1470.08	1321.47	1190.2	1248.6	1425.59	1189.82	1295.64
Anapc2	6052.37	5565.58	5890.77	6231.65	5635.98	6206.39	6411.45	5602.68
Grin1	63.6077	116.747	58.3147	22.5339	53.114	41.7493	47.72	48.9566
Man1b1	4196.18	4088.02	4200.63	3681.22	4083.88	4072.08	4162.24	4468.71
Dpp7	727.633	469.791	632.566	630.949	769.731	728.067	599.151	787.859
Uap1l1	1527.55	1490.63	1418.33	1213.76	1697.12	1473.44	1516.44	1800.01
Sapcd2	899.181	995.621	843.092	346.203	546.315	627.258	463.414	598.864
Entpd2	25.0576	29.8873	20.7561	30.7281	59.8586	29.53	10.6044	15.9393
Npdc1	1854.26	1474.75	1851.24	1452.41	1475.39	1436.79	1886.53	2190.52
Abca2	3084.97	2977.52	2910.79	2333.28	2653.17	2860.34	2809.12	2811.02
Paxx	227.446	151.305	160.118	144.422	166.93	162.924	142.1	258.445
Clic3	28.9126	22.4155	12.849	7.16988	10.96	37.6762	16.9671	42.1254
Ptgds	7.71002	5.60387	17.7909	18.4368	25.2924	16.2924	2.12089	0
C8g	172.512	145.701	102.792	78.8687	93.5818	86.5534	85.896	87.6664
Fbxw5	1958.35	1917.46	1922.41	1423.73	1461.9	1640.44	1724.28	1863.76
Traf2	891.471	935.847	960.709	767.177	915.584	813.602	737.009	849.339
Edf1	3223.75	3107.35	3067.94	2414.2	3507.21	3755.4	2602.33	3536.26
Mamdc4	385.501	381.997	415.121	340.057	274.001	318.72	258.748	315.371
Phpt1	425.015	363.318	309.364	249.922	387.816	379.817	200.424	424.67
Ajm1	36.6226	80.3222	47.4424	106.524	126.462	86.5534	55.1431	52.3721
Rabl6	5538.69	5640.3	5157.39	3613.62	4494.45	4060.88	4498.4	4968.52
Fcnaos	10.6013	3.73591	9.88384	15.364	0.843079	14.2559	26.5111	21.632
Tmem141	299.727	287.665	254.015	235.582	243.65	252.532	221.633	301.709
Bmyc	435.616	410.017	418.087	404.586	364.21	395.091	355.249	317.648
Sohlh1	37.5863	62.5766	25.698	24.5824	233.533	140.522	2.12089	4.5541
Kcnt1	154.2	319.421	209.537	306.256	433.343	481.644	106.044	217.458
Camsap1	6004.18	5797.21	6147.75	6063.67	5531.44	5188.11	7462.35	6100.22
Ubac1	2330.35	2426.48	2481.83	2210.37	2609.33	2309.45	2647.93	2652.76
Nacc2	1231.68	1026.44	1133.68	1322.33	1149.12	1261.64	1522.8	1576.86
Tmem250-ps	1511.16	1556.01	1354.09	1010.95	1386.87	1364.49	1360.55	1444.79
1810012K08Rik	80.9552	84.0581	76.1056	109.597	56.4863	67.2062	75.2915	102.467
Lhx3	23.1301	7.47183	3.95354	10.2427	6.74463	2.03655	12.7253	54.6492
Qsox2	1568.99	1839.94	1762.29	1920.5	1937.4	1831.88	1494.17	1620.12
Gpsm1	3224.72	2971.92	3112.42	2365.04	2643.05	2695.38	3320.25	3409.88
Dnlz	1378.17	1352.4	1163.33	1029.39	1292.44	1339.03	1134.68	1531.32
Card9	7.71002	15.8776	1.97677	20.4854	21.9201	25.4569	0	9.1082
Gm13562	33.7313	50.4348	36.5702	71.6988	32.8801	60.0783	44.5387	25.0475
Snapc4	2150.13	2206.06	2100.32	2370.16	2398.56	2383.78	2187.7	2073.25
Gm13563	235.156	233.495	217.445	239.679	261.355	244.386	220.572	302.848
Entr1	2780.43	2792.6	2763.52	3405.69	2915.37	2895.98	2756.09	2894.13
Pmpca	6058.15	5970.93	6153.68	8079.43	7303.59	7301.04	7234.35	6467.96
Inpp5e	1631.63	1541.06	1476.65	1748.43	1615.34	1529.45	1318.13	1626.95
Sec16a	4899.72	4563.42	5214.71	5498.27	4613.33	4987.51	6553.54	5623.17
Notch1	3854.05	4194.5	4602.91	3743.7	2764.46	2534.49	4348.88	3259.6
Egfl7	666.917	785.476	575.24	480.382	768.045	1021.33	369.035	597.725
Agpat2	615.838	565.991	678.032	538.765	668.562	593.655	659.596	734.348
Dipk1b	539.701	477.263	493.204	222.266	283.275	282.062	375.397	350.666
Snora43	33.7313	44.831	46.4541	49.1649	15.1754	18.329	38.176	11.3852
Snora17	20.2388	28.9533	14.8258	8.19415	15.1754	12.2193	30.7529	31.8787
Surf6	1652.84	1551.34	1557.69	1310.04	1542.83	1521.3	1132.55	1173.82
Med22	2900.9	2448.89	2884.1	2126.38	2449.99	2585.4	2577.94	2836.06
Rpl7a	34762.6	37204.1	34770.4	30840.7	36727.9	40214.8	30024.4	31111.3
Gm23969	43.3689	71.9164	37.5586	21.5096	37.0955	49.8955	60.4453	48.9566
Surf1	830.755	802.288	752.16	909.55	892.821	829.895	797.454	909.681
Surf2	1144.94	1188.02	1185.07	1094.94	1305.09	1322.74	886.531	1144.22
Surf4	9920.87	8881.2	9877.91	9850.39	9031.06	9049.41	13000	11394.4
Rexo4	1934.25	1979.1	1964.91	2325.09	2029.29	2010.08	1618.24	1897.92
Cacfd1	2763.08	2573.11	2501.6	1829.34	2063.86	1943.89	2151.64	2657.32
Slc2a6	75.1727	42.963	57.3263	49.1649	48.8986	81.462	27.5715	56.9262
Gm13398	17.3475	13.0757	9.88384	35.8494	32.8801	24.4386	21.2089	15.9393
Adamtsl2	66.4989	42.029	66.2217	0	1.68616	6.10965	63.6266	63.7574
Sardh	24.0938	11.2077	21.7445	34.8251	15.1754	22.4021	42.4178	61.4803
Vav2	2355.41	2686.12	2538.17	2133.55	2477.81	2366.47	2292.68	2257.69
Brd3os	94.4477	61.6426	69.1869	83.99	67.4463	107.937	76.352	119.545
Brd3	11153.5	10964	11324.9	9013.56	9168.49	9799.88	9840.92	10080.5
Wdr5	4826.47	5311.54	5030.88	4320.36	4967.42	5225.79	4499.46	3931.33
Gm13421	52.0426	49.5009	59.303	28.6795	39.6247	45.8224	37.1155	33.0172
Rxra	2478.77	2933.63	2899.92	2413.18	2693.64	2619	2377.52	2503.62
2810430I11Rik	23.1301	5.60387	22.7328	47.1164	43.8401	25.4569	18.0276	52.3721
Col5a1	9253.95	6391.22	7071.89	9672.17	9889.32	7376.39	10840.9	16657.8
Gm13372	4.81876	3.73591	10.8722	13.3155	24.4493	5.09138	6.36266	45.541
Olfm1	831.718	801.354	702.741	1059.09	944.249	994.855	776.245	843.647
Ppp1r26	910.746	937.715	980.477	809.172	902.938	689.373	844.114	861.863
1700007K13Rik	338.277	304.477	267.852	375.907	288.333	246.423	379.639	544.215
Mrps2	2567.44	2720.68	2586.6	2567.84	2764.46	2439.79	2553.55	2386.35
Gbgt1	17.3475	30.8213	30.6399	21.5096	32.8801	38.6945	4.24178	11.3852
Gm10134	27.9488	8.40581	3.95354	34.8251	43.8401	12.2193	12.7253	4.5541
Ralgds	3314.34	3305.35	2940.44	2746.06	3067.96	2602.71	3479.32	3444.04
Gtf3c5	2087.49	2196.72	2127.99	2255.44	2097.58	2309.45	1849.41	1828.47
Tsc1	2596.35	2613.27	2803.06	2508.43	2284.74	2377.67	2688.23	2468.32
Spaca9	26.9851	29.8873	13.8374	18.4368	42.997	26.4752	10.6044	14.8008
Ak8	26.9851	58.8407	37.5586	46.0921	48.0555	72.2976	19.088	38.7098
Gtf3c4	4783.1	5209.73	5009.13	4244.57	4240.69	3973.31	4954.39	3835.69
Ddx31	824.008	818.165	808.498	741.57	968.698	807.493	739.13	647.821
Cfap77	44.3326	44.831	75.1172	75.7959	42.154	41.7493	56.2035	20.4934
Gm13394	11.565	34.5572	25.698	7.16988	45.5263	19.3472	27.5715	11.3852
Ttf1	1320.34	1320.65	1315.54	1344.86	1286.54	1286.08	976.669	1022.4
Setx	3602.51	4005.83	4149.24	4494.49	3890.81	4007.93	5169.67	4077.06
Ntng2	771.966	698.616	860.883	170.029	291.705	240.313	761.399	669.452
6530402F18Rik	441.399	357.714	615.763	231.485	271.471	288.172	398.727	333.588
Med27	740.162	759.325	786.754	612.513	774.79	756.579	769.882	751.426
Rapgef1	7193.45	6307.16	7390.15	5808.63	5792.8	5977.28	7519.61	7322.99
Gm13420	13.4925	25.2174	9.88384	10.2427	14.3323	7.12793	6.36266	0
Trub2	1820.53	1987.51	1913.51	1871.34	1800.82	1835.95	1790.03	1798.87
Coq4	577.288	517.424	528.786	552.081	490.672	650.678	390.243	530.552
Slc27a4	2098.09	1731.6	2094.39	1825.25	2127.93	2249.37	2537.64	2421.64
Urm1	1249.99	1201.1	1222.63	873.701	1150.8	1197.49	1005.3	1193.17
2600006K01Rik	57.8252	50.4348	32.6167	41.995	33.7232	32.5848	108.165	97.9131
Cercam	2252.29	2218.2	2046.94	2052.63	1993.04	1823.73	2550.37	2947.64
Odf2	5689.03	6450.99	5657.51	5557.68	5442.08	6263.41	5516.43	5429.62
Gle1	2696.58	2726.28	2761.55	2908.92	2892.6	2953	2849.41	2781.42
Sptan1	22263.6	19112	23762.7	34298.7	27403.4	24867.3	40277.8	31861.6
Dync2i2	820.153	929.309	815.417	655.532	994.833	1022.35	629.904	664.898
Set	33515.5	35870.4	36221.3	23921.8	31952.7	32594	31633	27555.7
Pkn3	731.488	839.647	692.857	683.187	795.867	855.351	738.069	629.604
Zdhhc12	1064.95	944.252	1068.44	1172.79	1085.04	991.8	1092.26	1130.55
Zer1	2376.61	2260.23	2119.1	1997.32	2030.98	2244.28	1856.84	2221.26
Tbc1d13	2647.43	2645.03	2591.54	2144.82	2406.15	2432.66	2917.28	2612.91
Endog	248.648	251.24	247.096	196.66	291.705	210.783	278.897	203.796
Spout1	1748.25	1790.44	1648.62	1107.23	1316.89	1340.05	1289.5	1262.62
Kyat1	270.814	282.996	235.235	259.14	272.315	345.195	255.567	273.246
1700084E18Rik	32.7676	25.2174	4.94192	10.2427	21.9201	23.4203	16.9671	30.7402
Lrrc8a	382.61	410.951	391.4	450.678	496.574	499.973	571.579	416.7
Gm28035	10.6013	18.6796	11.8606	14.3398	14.3323	2.03655	15.9067	20.4934
Phyhd1	70.3539	90.5959	71.1637	68.626	69.1325	56.0052	81.6542	110.437
Dolk	648.605	506.216	600.938	529.547	623.879	594.673	774.124	850.478
Nup188	9044.82	9922.59	9620.93	8754.42	8508.35	9328.42	10291.6	8085.8
Gm14471	29.8763	56.9727	57.3263	44.0435	37.0955	36.6579	48.7804	38.7098
Sh3glb2	2117.36	1850.21	1765.25	1606.05	1723.25	1999.89	1817.6	1846.69
Miga2	1409.01	1369.21	1479.61	1151.28	1247.76	1156.76	1227.99	1247.82
Dolpp1	1427.32	1244.06	1241.41	1191.22	1291.6	1446.97	1178.15	1145.36
Crat	1223.97	1119.84	1273.04	862.434	852.353	925.612	1447.51	1276.29
Ptpa	7546.18	7364.42	7712.36	5355.9	6836.53	7031.19	7762.45	7196.61
Ier5l	8507.04	7916.4	8463.53	6211.16	9660.84	8769.39	5854.71	6439.5
1700001O22Rik	114.687	128.889	119.594	150.567	166.93	183.29	65.7475	81.9738
Ntmt1	1554.53	1713.85	1505.31	1035.54	1215.72	1261.64	1225.87	1185.2
Asb6	1686.57	1512.11	1823.57	1644.98	2089.99	1857.33	1706.25	1999.25
Prrx2	1409.01	1189.89	1273.04	1174.84	1558.85	1540.65	1319.19	1929.8
Ptges	3568.78	2957.91	3056.08	3714	3035.93	3379.66	4436.9	5729.06
Tor1b	2788.14	2786.06	3056.08	3441.54	3023.28	2552.82	2563.09	3165.1
Tor1a	1462.98	1379.49	1378.8	1521.04	1515.86	1459.19	1454.93	1284.26
BC005624	1377.2	1287.96	1129.72	978.176	1277.26	1216.84	841.993	1410.63
Usp20	1032.18	961.998	966.64	753.862	730.107	852.297	1046.66	1044.03
Fnbp1	3390.48	3107.35	3515.68	4683.98	4232.26	4387.75	4486.74	4289.96
D330023K18Rik	38.5501	26.1514	23.7212	14.3398	16.8616	30.5483	23.3298	27.3246
Gpr107	3725.87	3348.31	3788.48	4233.3	3807.35	3866.39	4219.51	4415.2
Ncs1	2472.99	2136.94	2333.58	1821.15	2307.51	1941.85	2815.48	2710.83
Hmcn2	167.693	102.738	120.583	164.907	137.422	113.029	177.094	281.216
Ass1	3695.03	2790.73	2946.37	4411.52	3667.39	3209.6	4930	5873.65
Fubp3	4602.88	4886.58	4766.98	4400.26	5075.34	5137.2	4653.23	4679.34
Gm13425	29.8763	48.5669	85.9894	12.2912	21.9201	17.3107	65.7475	46.6795
Prdm12	385.501	261.514	595.996	55.3105	108.757	83.4986	215.27	174.194
Exosc2	1797.4	2064.09	2044.97	1553.82	1881.75	1934.72	1635.2	1447.06
Abl1	12591.4	11409.5	12011.8	11960.4	12998.6	12735.6	12511.1	12682
Fibcd1	19.2751	8.40581	4.94192	16.3883	18.5477	32.5848	10.6044	15.9393
Lamc3	32.7676	33.6232	22.7328	67.6017	77.5633	64.1514	41.3573	34.1557
Aif1l	4765.76	3456.65	4149.24	5024.04	4268.51	3063.99	7081.65	7847.85
Nup214	4753.23	4716.59	4894.48	5349.75	5022.22	4785.9	5975.6	4672.51
Fam78a	65.5352	108.342	57.3263	138.276	93.5818	223.002	96.5004	31.8787
Plpp7	75.1727	54.1708	75.1172	54.2862	100.326	88.59	118.77	45.541
Prrc2b	21594.8	21831.8	22613.2	21584.4	19529.9	19188.4	25584.3	22624.8
Pomt1	1381.06	1360.81	1381.76	1260.87	1277.26	1306.45	1517.5	1424.29
Uck1	2418.06	2320	2150.72	2291.29	2186.95	2202.53	2107.1	2420.5
Gm13611	7.71002	5.60387	20.7561	19.4611	3.37232	6.10965	10.6044	9.1082
Swi5	5614.82	5246.16	5208.78	4833.52	5794.48	5685.03	4273.59	5686.93
Golga2	3489.75	3013.02	3369.4	3093.29	3304.87	3071.12	4407.21	4179.52
Dnm1	1207.58	1378.55	978.5	945.4	880.175	946.996	952.279	1226.19
Ciz1	2183.86	2151.89	2238.69	1924.6	2379.17	2367.49	1793.21	2158.64
1110008P14Rik	445.254	372.657	430.935	490.625	499.103	460.261	354.188	532.83
Ptges2	725.706	673.399	594.019	706.745	633.995	699.555	669.14	630.743
Slc25a25	1177.71	942.384	1370.89	1291.6	1442.51	1172.04	1662.78	1575.72
Naif1	341.168	344.638	296.515	415.853	307.724	321.775	302.227	352.943
Fam102a	2127.97	1750.28	1876.94	1991.18	1986.29	1713.76	2029.69	2312.34
Dpm2	1070.73	1038.58	1108.97	723.134	933.289	1036.6	917.284	1255.79
Pip5kl1	90.5927	96.1998	90.9313	136.228	133.207	128.303	64.6871	77.4197
St6galnac4	687.156	635.105	532.739	596.124	685.423	637.44	673.382	689.946
St6galnac6	703.539	729.437	756.114	457.848	646.642	680.208	467.656	770.781
Ak1	2529.85	2262.1	2740.79	2928.38	2452.52	2809.42	3480.38	2984.07
Eng	808.588	707.022	1058.56	2399.86	1488.88	1459.19	2019.09	1349.15
Fpgs	2144.35	2162.16	2144.79	1844.71	2331.96	2220.86	1857.9	2139.29
Cdk9	4048.72	4060.01	4185.81	3755.99	4012.21	4148.45	3911.98	4119.18
Sh2d3c	389.356	370.79	413.145	491.649	575.823	558.015	469.777	547.63
Ttc16	31.8038	28.9533	15.8141	36.8737	32.8801	48.8772	33.9342	27.3246
Tor2a	2312.04	2462.9	2318.75	1956.35	2215.61	2047.75	2607.63	2647.07
Ptrh1	190.823	194.268	244.131	276.552	215.828	155.796	354.188	335.865
Cfap157	39.5139	30.8213	37.5586	37.8979	49.7417	49.8955	101.803	69.45
Stxbp1	2665.74	2424.61	2372.12	3081	2571.39	2242.24	2795.33	2881.61
Niban2	5940.57	4981.84	5394.6	4681.93	5125.08	4984.46	6577.93	7384.47
Lrsam1	986.883	973.206	861.871	1053.97	1210.66	922.558	1044.54	1059.97
Rpl12	33577.1	35445.4	32301.4	30281.5	33635.5	36232.3	26549.3	27560.3
Slc2a8	799.915	834.043	687.915	493.697	621.349	700.574	489.925	709.301
Garnl3	529.1	437.102	510.006	589.979	617.977	493.864	676.563	659.206
Ralgps1	905.927	1039.52	903.383	993.54	894.507	791.2	969.246	1000.76
Angptl2	953.151	858.326	807.51	817.366	736.851	671.044	740.19	1087.29
Zbtb34	2126.04	2284.51	2296.02	2651.83	2433.97	2376.66	2244.96	2273.63
Zbtb43	1794.51	1582.16	1722.75	1702.33	1870.79	1764.67	1312.83	1373.06
Lmx1b	565.723	610.822	433.901	503.94	737.694	817.675	374.337	588.617
C130021I20Rik	212.989	169.984	170.002	162.859	300.136	318.72	141.039	181.025
Mvb12b	2470.1	2297.59	2389.91	1683.9	1783.11	1752.45	2514.31	2373.82
Pbx3	1450.45	1414.98	1580.43	1099.04	1334.59	1361.43	1294.8	1395.83
Mapkap1	3032.93	2847.7	2911.78	3227.47	3059.53	2881.72	3564.15	3107.03
Gm13408	25.0576	16.8116	15.8141	4.09707	13.4893	14.2559	12.7253	15.9393
Gm13414	11.565	16.8116	13.8374	8.19415	8.43079	14.2559	29.6924	4.5541
Gapvd1	5653.37	5826.16	6073.62	6033.97	5032.34	5214.59	6601.26	5653.91
Hspa5	30311	26668.8	30641.9	35168.3	32939.1	32871	34626.7	32913.6
Rabepk	799.915	853.656	849.022	552.081	660.974	699.555	565.217	783.305
Fbxw2	2209.88	2133.21	1961.94	2519.7	2388.44	2207.62	2539.76	2150.67
Psmd5	3306.63	3216.62	3697.55	3888.12	3611.75	3289.03	3770.94	3124.11
Cutal	68.4264	36.4252	45.4657	50.1892	59.0155	44.8041	89.0773	40.9869
Phf19	321.893	330.628	242.154	283.722	364.21	390	253.446	225.428
Traf1	52.0426	46.6989	45.4657	48.1406	39.6247	46.8407	48.7804	53.5107
AI182371	13.4925	22.4155	23.7212	8.19415	2.52924	16.2924	0	0
Cntrl	2408.42	2946.7	2774.39	2436.73	2292.33	2662.79	2137.86	2129.04
Rab14	6951.55	6734.92	7159.85	6834.94	6484.96	6668.69	7062.56	7729.44
Gsn	2990.52	2335.88	2531.25	2367.08	2041.09	1760.6	3833.51	4130.57
Stom	771.966	633.238	689.892	1243.46	977.129	1142.51	906.68	1132.83
Glo1-ps	45.2964	56.0387	35.5818	59.4076	32.037	41.7493	51.9618	22.7705
Ggta1	3160.14	2622.61	2919.69	4654.28	3502.15	3790.02	3853.65	4398.12
Dab2ip	7138.51	6073.66	6454.15	7233.38	6903.13	6607.59	8692.46	9391.69
Ttll11	91.5565	29.8873	64.245	30.7281	41.3109	59.06	101.803	93.359
Ndufa8	1697.17	1552.27	1423.27	1377.64	1388.55	1426.6	1179.21	1465.28
Lhx6	92.5202	97.1338	99.8268	88.0871	150.911	153.76	103.924	136.623
Rbm18	1913.05	1756.81	1946.13	2391.67	1916.32	2013.13	2072.11	2183.69
Mrrf	811.48	994.687	807.51	683.187	817.787	644.568	797.454	761.673
Ptgs1	111.795	70.9824	91.9197	120.864	104.542	142.559	123.012	142.316
Gm13436	79.0277	113.945	94.8849	184.368	85.9941	122.193	103.924	97.9131
Pdcl	1923.65	2320.94	2062.76	1942.01	2261.14	1991.75	1780.49	2053.9
Rc3h2	2543.34	2791.66	2939.45	3858.42	2815.88	2597.62	3279.95	3592.05
Zbtb6	986.883	1033.91	1059.55	1163.57	1019.28	1044.75	987.273	984.824
Zbtb26	657.279	922.771	954.779	933.109	712.402	615.038	562.035	569.262
Rabgap1	5306.42	5423.61	5541.87	6247.01	5207.7	4778.77	6657.47	5998.89
Strbp	2938.48	3423.03	3327.89	3465.1	3827.58	3702.45	2641.57	2746.12
Gpr21	11.565	6.53785	23.7212	47.1164	41.3109	35.6396	27.5715	59.2033
Crb2	2989.56	3191.4	2480.84	824.536	1539.46	1237.2	1372.21	1895.64
Dennd1a	1146.87	1148.79	1093.15	1306.97	1261.25	1523.34	1289.5	1217.08
Lhx2	306.473	233.495	231.282	331.863	504.161	545.796	169.671	177.61
Nek6	3160.14	2831.82	2793.17	2751.19	2627.88	2142.45	3113.46	3245.93
Psmb7	5233.18	5015.47	5233.49	4698.32	4775.2	5119.89	4898.19	5315.77
Nr5a1	7.71002	16.8116	9.88384	10.2427	12.6462	30.5483	4.24178	2.27705
Nr6a1	5743.97	6421.1	6196.18	11413.4	9153.31	7671.69	7379.63	6346.14
Olfml2a	217.808	290.467	195.7	333.912	348.192	260.679	195.122	113.852
Rpl35	14688.6	14667.2	14026.2	9094.48	14711.7	16370.8	8854.71	12625.1
Arpc5l	2064.36	2077.17	2038.05	2140.72	2198.75	2102.74	1934.25	2320.31
Golga1	1136.26	1094.62	1161.35	1100.06	976.286	807.493	1201.48	1227.33
Scai	826.9	1036.72	838.15	1175.86	1011.69	930.704	891.834	1014.43
Ppp6c	2620.44	2509.6	2616.25	2965.26	2684.36	2458.12	2740.19	2427.33
Gm13453	19.2751	28.0194	31.6283	26.631	16.8616	28.5117	32.8738	20.4934
Gm13456	510.789	875.138	817.394	638.119	665.189	844.15	803.817	586.34
Gm13461	50.1151	75.6523	81.0475	57.359	68.2894	72.2976	86.9564	63.7574
Kynu	279.488	232.561	152.211	133.155	170.302	113.029	135.737	103.606
Gtdc1	762.328	782.674	701.753	758.983	725.891	615.038	721.102	653.513
Zeb2	1055.31	1077.81	1477.63	1328.48	898.722	914.411	1645.81	1564.33
Zeb2os	37.5863	11.2077	8.89546	10.2427	1.68616	8.1462	15.9067	15.9393
Acvr2a	1636.45	1942.68	1883.86	1790.42	1414.69	1479.55	1892.89	1650.86
Orc4	1788.72	1958.55	1963.92	2583.21	1918	1847.15	2098.62	1880.84
Mbd5	1155.54	937.715	1039.78	1448.32	1053.85	967.362	1336.16	1233.02
Ap2m1-ps	106.013	140.097	177.909	197.684	118.031	152.741	239.66	135.484
Epc2	2165.55	2167.76	2245.61	2741.97	2813.36	2590.49	2759.28	2751.81
Kif5c	2331.32	1993.11	2366.19	2096.68	2061.33	1972.4	2933.19	2953.33
Lypd6b	146.49	145.701	107.734	103.451	170.302	91.6448	114.528	71.7271
Lypd6	433.689	370.79	410.179	405.61	377.699	256.605	499.469	432.639
Mmadhc	3139.91	2720.68	2987.89	2479.75	2695.32	2937.72	2765.64	2804.19
Gm13498	11.565	4.66989	7.90707	67.6017	45.5263	10.1828	15.9067	6.83115
Rnd3	5711.2	4982.78	5911.53	6193.75	5376.32	4362.29	7380.69	6585.23
Gm13493	15.42	22.4155	32.6167	10.2427	16.0185	29.53	21.2089	18.2164
Rbm43	220.699	223.221	224.363	219.193	193.065	195.509	279.957	142.316
Nmi	82.8827	89.6619	155.176	93.2084	94.4249	56.0052	113.468	125.238
Tnfaip6	15.42	16.8116	31.6283	125.985	70.8186	69.2427	55.1431	45.541
Rif1	6114.05	7761.36	7477.13	8174.69	7374.41	7915.06	6901.37	5359.04
Neb	4.81876	24.2834	34.5934	14.3398	11.8031	8.1462	31.8133	36.4328
Arl5a	3367.35	3701.36	3567.08	3271.51	3462.53	3143.42	3801.69	3842.52
Cacnb4	13.4925	22.4155	8.89546	16.3883	23.6062	45.8224	13.7858	34.1557
Bloc1s2-ps	9.63753	3.73591	15.8141	16.3883	10.96	5.09138	8.48355	13.6623
Stam2	2072.07	2280.78	2168.51	2670.27	2359.78	2198.46	2630.96	2170.03
Fmnl2	2702.36	2734.69	2837.65	4026.4	3281.26	3515.09	3479.32	2939.67
Prpf40a	8410.67	8863.46	9240.4	10968.9	8536.18	8259.23	10717.9	8655.06
Arl6ip6	1949.67	2253.69	2025.2	1906.16	2415.42	2386.84	1632.02	2069.84
Idi1-ps1	4.81876	10.2738	17.7909	20.4854	5.05847	7.12793	19.088	4.5541
Rprm	458.746	278.326	326.167	300.111	335.545	283.081	453.87	530.552
Galnt13	23.1301	16.8116	23.7212	36.8737	43.8401	15.2741	19.088	43.2639
Nr4a2	190.823	162.512	204.596	74.7716	96.9541	143.577	202.545	270.969
A930012O16Rik	22.1663	32.6893	10.8722	5.12134	7.58771	6.10965	4.24178	12.5238
Gpd2	1926.54	2334.01	2243.63	1853.93	1744.33	1902.14	2440.08	1819.36
Gm13534	15.42	7.47183	9.88384	24.5824	20.2339	14.2559	2.12089	6.83115
Acvr1	1132.41	998.423	1157.4	1162.54	1071.55	954.124	1317.07	1210.25
Upp2	35.6588	24.2834	14.8258	60.4318	32.037	20.3655	14.8462	43.2639
Ccdc148	26.9851	9.33979	8.89546	34.8251	13.4893	12.2193	25.4507	9.1082
Pkp4	3893.56	4145.93	4513.95	4243.54	4163.12	4205.48	4874.86	3560.17
Tanc1	5530.98	5004.26	5419.31	6520.49	5242.27	6252.21	5992.57	5459.23
Wdsub1	639.932	657.521	695.822	620.707	693.854	632.349	638.387	677.422
Baz2b	3318.2	3354.85	3171.72	4753.63	3872.26	4479.39	3735.94	3521.46
Marchf7	5248.6	5683.26	5133.67	6585.02	5987.55	5919.24	6560.97	6535.13
Cd302	93.484	92.4639	70.1753	120.864	112.13	143.577	72.1102	83.1123
Ly75	1124.7	1760.55	1305.66	1620.39	1781.43	2056.92	1251.32	984.824
Pla2r1	99.2665	137.295	110.699	148.519	107.914	103.864	150.583	192.411
Itgb6	67.4627	37.3591	67.2101	67.6017	84.3079	57.0234	55.1431	69.45
Rbms1	12512.4	12245.4	12934	13809.2	12851.9	11525.9	16067.8	13631.6
Tank	904	954.526	938.965	1049.88	938.347	694.464	953.339	1179.51
Psmd14	4344.6	4201.97	4578.2	3986.45	4233.1	3791.04	4222.69	4055.42
Tbr1	15.42	26.1514	21.7445	65.5532	25.2924	48.8772	19.088	40.9869
Dpp4	336.35	386.667	369.656	432.241	365.896	569.216	457.051	204.934
Ifih1	79.0277	87.794	86.9778	86.0386	67.4463	54.9869	97.5609	121.822
Gca	717.032	620.162	593.03	583.833	515.964	504.046	920.465	752.565
Kcnh7	133.962	82.1901	104.769	90.1356	57.3294	45.8224	139.979	185.58
Fign	591.744	740.645	697.799	469.115	483.927	594.673	632.025	504.366
Gm13577	201.424	231.627	251.05	139.301	169.459	200.6	141.039	207.211
Grb14	237.083	141.965	189.77	401.513	449.361	293.263	354.188	327.895
Cobll1	944.477	724.767	883.615	1450.36	1196.33	918.485	1146.34	1156.74
Scn3a	81.919	46.6989	115.641	63.5046	67.4463	107.937	141.039	116.13
Scn2a	75.1727	64.4445	146.281	96.2812	80.9356	54.9869	95.44	97.9131
Csrnp3	360.443	427.762	437.854	466.042	381.072	478.59	540.827	267.553
Galnt3	239.011	285.797	290.585	240.703	195.594	179.216	258.748	245.921
Ttc21b	1431.17	1528.92	1474.67	1337.69	1382.65	1347.18	1470.84	1130.55
Scn9a	36.6226	28.9533	53.3727	47.1164	47.2124	24.4386	36.0551	52.3721
Xirp2	4.81876	7.47183	7.90707	30.7281	19.3908	14.2559	5.30222	4.5541
B3galt1	313.22	188.664	292.562	385.125	366.739	282.062	325.556	314.233
Stk39	1861.01	1797.91	1848.28	1226.05	966.169	1044.75	1955.46	1689.57
Cers6	2044.12	1774.56	1897.7	2715.34	2201.28	2279.92	2916.22	2501.34
Nostrin	22.1663	43.897	41.5121	43.0193	77.5633	113.029	24.3902	6.83115
Spc25	2056.65	2320.94	2177.41	2084.39	2069.76	2485.61	1863.2	1935.49
G6pc2	26.0213	42.029	19.7677	24.5824	13.4893	12.2193	14.8462	12.5238
Dhrs9	7.71002	1.86796	9.88384	16.3883	10.1169	4.0731	33.9342	6.83115
Lrp2	2588.64	2907.48	3432.66	6182.48	4635.25	6308.22	6773.06	3694.51
Bbs5	308.401	333.43	291.573	309.329	358.309	340.104	356.309	282.354
Klhl41	5.78252	19.6136	2.96515	22.5339	15.1754	10.1828	12.7253	27.3246
Fastkd1	1073.62	991.885	948.849	1251.66	932.446	940.887	1004.24	842.508
Ppig	5619.64	6115.69	5756.35	6139.47	6251.43	6031.25	5802.75	5129.05
Gm13622	4.81876	11.2077	8.89546	45.0678	19.3908	12.2193	14.8462	38.7098
Ccdc173	74.2089	118.615	69.1869	77.8444	56.4863	82.4803	91.1982	66.0344
Phospho2	694.866	736.909	704.718	807.124	718.303	691.409	604.453	710.439
Klhl23	2433.48	2247.15	2516.43	2504.34	2298.23	1776.89	2521.74	2233.79
Ssb	10533.8	11623.4	11809.2	10777.4	10899.3	10790.7	9527.03	10250.1
Mettl5	466.456	573.463	462.564	377.955	476.34	602.819	480.381	480.457
Mettl5os	3.85501	7.47183	5.9303	30.7281	18.5477	11.201	6.36266	4.5541
Ubr3	6817.59	6877.82	6596.48	6483.62	4923.58	4602.61	7792.14	7264.93
Rpl9-ps7	17.3475	26.1514	19.7677	16.3883	11.8031	20.3655	13.7858	13.6623
Sp5	884.725	845.251	967.628	855.264	1624.61	1177.13	663.838	569.262
Gad1os	23.1301	19.6136	22.7328	8.19415	9.27387	27.4934	4.24178	2.27705
Erich2os	9.63753	16.8116	28.6631	18.4368	8.43079	22.4021	2.12089	11.3852
Erich2	7.71002	25.2174	10.8722	15.364	8.43079	19.3472	13.7858	2.27705
Gad1	13.4925	31.7553	25.698	38.9222	37.0955	44.8041	33.9342	6.83115
Gm26558	51.0789	77.5202	52.3844	30.7281	28.6647	44.8041	61.5058	45.541
Gorasp2	5486.64	4983.71	5596.23	5384.58	5121.71	4953.91	5746.55	5852.02
Tlk1	4881.41	4947.28	5216.69	4978.97	4762.55	4445.79	5634.14	5171.18
Mettl8	568.614	695.814	602.914	580.76	602.802	574.307	584.305	572.678
Dcaf17	1638.38	1901.58	1681.24	1942.01	1848.03	1836.97	1448.57	1387.86
Cybrd1	82.8827	63.5105	63.2566	98.3298	93.5818	136.449	91.1982	107.021
Dync1i2	6422.45	6086.74	6816.89	8238.19	6884.58	6505.76	8230.11	7197.75
Slc25a12	1508.27	1298.23	1311.59	1079.58	1010.85	844.15	1601.27	1308.16
Hat1	7677.25	8925.1	7473.17	9547.21	9007.46	8506.67	7453.86	7179.54
Metap1d	654.388	623.898	635.531	571.542	684.58	763.707	534.464	758.257
Dlx1as	11.565	28.0194	31.6283	39.9465	22.7631	9.16448	9.544	36.4328
Dlx1	10.6013	5.60387	9.88384	52.2377	45.5263	67.2062	24.3902	14.8008
Dlx2	77.1002	52.3028	97.85	120.864	118.031	103.864	106.044	88.8049
Itga6	6075.5	5777.59	6089.43	7812.1	6733.67	6164.64	8487.79	8020.91
Pdk1	2861.38	3712.57	3081.78	1579.42	1975.33	2264.64	1661.72	2205.32
Rapgef4	9.63753	1.86796	11.8606	30.7281	44.6832	50.9138	2.12089	26.1861
Map3k20	2232.05	2092.11	2212	2778.84	1894.4	1766.71	3417.81	2861.11
Cdca7	4706.97	5814.02	5213.73	3453.83	4641.99	5344.93	3669.14	2964.72
Sp3	4419.77	4998.65	5143.55	5622.21	5232.99	5220.7	4823.96	5096.04
Sp3os	155.164	172.786	122.56	113.694	144.167	148.668	123.012	201.519
Ola1	4268.46	4510.18	4520.87	3857.4	3891.65	3795.11	4325.55	4108.94
Sp9	8.67377	19.6136	28.6631	57.359	18.5477	46.8407	31.8133	58.0648
Cir1	774.857	763.061	806.521	947.448	846.451	983.654	763.52	691.084
Scrn3	927.13	926.507	861.871	1324.38	1289.07	1137.41	925.768	824.292
Gpr155	38.5501	31.7553	46.4541	58.3833	77.5633	83.4986	29.6924	91.082
Wipf1	1077.48	1223.51	1162.34	897.259	1261.25	1209.71	1049.84	863.002
Chrna1	7.71002	32.6893	18.7793	4.09707	18.5477	5.09138	14.8462	11.3852
Chn1os3	13.4925	30.8213	23.7212	36.8737	14.3323	36.6579	4.24178	22.7705
Chn1	1079.4	991.885	1040.77	1250.63	1105.28	1197.49	1024.39	873.248
Atf2	3698.88	3956.33	3983.19	5325.17	4705.22	4426.44	4775.18	3841.38
Atp5g3	7412.22	7344.81	6967.12	3240.79	5756.54	6433.46	4675.5	7048.61
Lnpk	1065.91	1413.11	1276	1368.42	1123.82	1153.71	1242.84	1154.46
Mrpl23-ps1	11.565	11.2077	25.698	14.3398	8.43079	12.2193	12.7253	13.6623
Hoxd13	94.4477	61.6426	69.1869	178.223	146.696	142.559	108.165	68.3115
Hoxd11	2.89126	7.47183	3.95354	14.3398	21.077	20.3655	14.8462	9.1082
Hoxd9	246.721	308.213	293.55	192.562	328.801	271.88	203.605	257.307
Hoxd3os1	57.8252	30.8213	71.1637	25.6067	33.7232	10.1828	54.0827	44.4025
Hoxd8	675.591	534.236	716.579	439.411	623.879	577.362	505.832	494.12
Hoxd3	174.439	221.353	233.259	58.3833	53.9571	57.0234	139.979	58.0648
Hoxd4	605.237	531.434	783.789	217.145	190.536	204.673	304.347	358.635
Gm28230	173.475	120.483	166.049	38.9222	37.0955	45.8224	85.896	67.173
Haglr	350.806	295.137	250.061	219.193	222.573	267.806	170.732	179.887
Gm14424	38.5501	14.9437	39.5354	23.5582	30.3508	24.4386	18.0276	46.6795
Gm14426	16.3838	15.8776	22.7328	23.5582	15.1754	5.09138	25.4507	5.69262
Hoxd1	820.153	766.796	906.348	317.523	569.078	516.266	493.107	519.167
Mtx2	2493.23	2495.59	2392.88	2614.96	2395.19	2171.98	2005.3	2503.62
Rps6-ps4	423.087	534.236	606.868	408.683	527.768	541.723	362.672	400.761
Hnrnpa3	36276.6	38636.8	37646.6	30585.7	39568.2	38910.3	31379.6	33867.7
Nfe2l2	2864.27	2466.64	2621.19	3905.54	3034.24	3327.72	2769.88	2815.57
Gm13657	5.78252	18.6796	1.97677	6.14561	5.05847	14.2559	21.2089	15.9393
Agps	8393.32	8453.44	8702.72	10366.6	8206.53	7763.33	10493.1	8936.28
Ttc30b	213.953	217.617	221.398	378.979	334.702	298.355	316.012	185.58
Ttc30a1	381.646	330.628	355.818	344.154	377.699	297.336	197.243	225.428
Pde11a	21.2026	26.1514	15.8141	82.9657	64.074	97.7545	29.6924	70.5885
Cyct	57.8252	41.0951	46.4541	50.1892	80.0925	54.9869	21.2089	43.2639
Rbm45	1734.75	1373.88	1814.67	1979.91	1821.89	1738.2	2015.9	1928.66
Osbpl6	525.245	522.094	576.228	381.028	422.383	484.699	514.315	450.856
Prkra	1421.53	1338.39	1509.26	1337.69	1378.43	1205.64	1485.68	1182.93
Fkbp7	252.503	301.675	202.619	283.722	226.788	228.094	147.402	288.047
Plekha3	1293.36	1330.92	1390.66	1679.8	1531.03	1614.99	1415.69	1373.06
Ttn	19.2751	26.1514	18.7793	114.718	79.2494	74.3341	42.4178	42.1254
Ccdc141	46.2601	43.897	51.396	69.6503	67.4463	75.3524	63.6266	45.541
Sestd1	2119.29	2398.46	1829.5	1616.3	1929.81	1639.42	1746.55	1743.08
Zfp385b	77.1002	57.9067	102.792	145.446	184.634	148.668	93.3191	132.069
Cwc22	2976.07	3313.76	2997.77	3973.14	3864.67	3384.75	3023.33	2959.03
Ube2e3	4169.19	3998.36	4178.89	3576.75	4077.13	4088.38	3772	4253.53
Itga4	76.1364	29.8873	71.1637	75.7959	37.0955	46.8407	125.132	99.0516
Neurod1	215.881	121.417	204.596	45.0678	25.2924	23.4203	133.616	165.086
Itprid2	1734.75	1584.03	1641.71	1696.19	1468.64	1638.41	1796.39	1659.97
Dnajc10	5355.57	5092.99	5756.35	6292.08	5810.5	5575.06	6464.47	5806.48
Frzb	94.4477	106.474	168.025	167.98	129.834	267.806	159.067	91.082
Nckap1	9976.77	10497.9	11028.4	12093.5	10123.7	9409.88	13022.3	11221.3
Gm13688	11.565	2.80194	4.94192	16.3883	13.4893	13.2376	16.9671	5.69262
Dusp19	300.691	391.337	310.353	204.854	237.748	260.679	343.584	290.324
Nup35	1148.79	1031.11	1218.68	1207.61	986.403	1212.77	993.636	998.486
Gm4735	150.345	220.419	150.234	107.548	123.09	135.431	131.495	86.5279
Zfp804a	127.215	18.6796	51.396	61.4561	32.037	30.5483	197.243	440.609
Gm13680	34.6951	34.5572	51.396	64.5289	42.154	35.6396	38.176	36.4328
Zc3h15	5447.13	5602	5709.9	5598.65	5872.05	5516	5483.56	5335.13
Itgav	4520	4077.75	4507.03	6872.84	4982.6	4684.07	6420.99	7404.96
Fam171b	728.597	743.447	1010.13	893.162	1023.5	1184.25	951.218	612.526
Calcrl	98.3028	102.738	122.56	108.572	111.286	148.668	63.6266	102.467
Tfpi	1236.49	1066.6	1225.6	1809.88	1686.16	1370.6	1729.58	1406.08
Gm52948	26.0213	27.0854	31.6283	61.4561	42.997	12.2193	31.8133	40.9869
Ctnnd1	2513.47	2308.8	2530.26	3139.38	3031.71	2958.09	3217.39	3423.54
Btbd18	26.9851	51.3688	37.5586	38.9222	60.7017	89.6082	55.1431	38.7098
Selenoh	3891.63	4280.42	3893.25	2953.99	4341.86	4724.8	2967.12	3684.27
Tmx2	3448.31	3433.31	3355.56	3212.11	2693.64	2704.54	3233.29	3305.14
Med19	2465.28	2265.83	2472.94	2429.56	2342.07	2155.69	2183.45	2200.77
Zdhhc5	4679.02	4283.23	4580.17	5501.35	5540.72	5010.93	5494.16	5724.5
Clp1	1209.51	1171.21	1195.94	1439.1	1434.08	1665.9	1274.65	808.352
Ypel4	259.249	318.487	211.514	131.106	168.616	201.619	79.5333	143.454
Gm19426	137.817	137.295	67.2101	12.2912	113.816	91.6448	49.8409	60.3418
Serping1	1225.89	960.13	1029.9	1189.18	854.039	723.994	1100.74	1221.64
Ube2l6	179.258	145.701	188.781	88.0871	171.988	74.3341	144.22	195.826
Smtnl1	13.4925	20.5475	9.88384	10.2427	6.74463	4.0731	38.176	20.4934
Timm10	439.471	379.195	469.482	416.877	441.773	470.443	339.342	352.943
Slc43a1	709.322	779.872	925.128	778.444	770.574	781.017	830.328	631.881
Rtn4rl2	139.744	160.644	159.13	113.694	173.674	156.814	137.858	204.934
Slc43a3	410.559	569.727	476.401	993.54	897.036	821.748	523.859	337.003
P2rx3	92.5202	66.3125	37.5586	81.9415	55.6432	51.9321	40.2969	63.7574
Ssrp1	15670.6	16577.2	16375.5	14170.8	15009.3	15060.3	15564.1	12968.9
Tnks1bp1	3562.03	3343.64	3698.53	3608.5	3597.42	3337.91	4018.02	3934.74
Aplnr	23.1301	28.0194	21.7445	26.631	6.74463	26.4752	16.9671	29.6016
Pramel7	19.2751	25.2174	8.89546	40.9707	33.7232	20.3655	36.0551	12.5238
Pramel6	26.0213	33.6232	23.7212	38.9222	10.1169	23.4203	73.1706	11.3852
Ptprj	1330.94	1272.08	1340.25	1503.63	1246.07	1339.03	1517.5	1780.65
Nup160	4059.33	4257.07	4267.84	5002.53	3965.84	4264.54	5169.67	3792.43
Fnbp4	5244.74	5800.01	5044.71	4730.07	4362.93	4602.61	4711.55	5124.5
Agbl2	198.533	141.965	168.025	197.684	201.496	133.394	231.177	220.874
Mtch2	4781.18	4767.96	5000.24	4669.64	4645.37	5236.99	5117.7	4910.46
C1qtnf4	215.881	235.363	175.932	188.465	225.945	279.007	226.935	151.424
Ndufs3	2163.62	2223.8	2008.4	1707.46	1966.9	2326.76	1615.06	1891.09
Kbtbd4	519.463	528.632	457.622	455.799	526.081	453.133	611.876	451.994
Ptpmt1	958.934	943.318	969.605	1161.52	1001.58	1086.5	967.125	968.884
Celf1	13018.4	14033	14359.2	13572.6	13111.6	13277.3	13317.1	13661.2
Gm13778	19.2751	6.53785	14.8258	15.364	7.58771	10.1828	0	11.3852
Psmc3	7785.19	7288.77	7788.47	7980.08	7887.85	8102.42	8643.68	7893.39
Slc39a13	867.377	663.125	709.66	656.556	741.91	700.574	930.009	806.075
Mybpc3	53.9701	14.9437	85.9894	235.582	188.85	148.668	236.479	137.761
Madd	1033.14	842.449	1012.11	912.623	869.215	837.022	1112.41	1102.09
Nr1h3	50.1151	31.7553	51.396	59.4076	43.8401	46.8407	40.2969	47.818
Acp2	2231.09	2081.84	2050.9	2375.28	2270.41	2173	2080.59	2521.83
Ddb2	387.429	470.725	368.667	513.159	435.029	460.261	262.99	343.834
Pacsin3	912.674	795.75	850.01	662.702	948.464	786.109	680.805	683.115
Arfgap2	2381.43	2122	2413.63	2425.47	2251.86	2088.48	2758.22	2300.96
1110051M20Rik	956.043	918.101	979.489	811.221	768.888	744.359	818.663	884.634
Lrp4	2539.49	2990.6	3178.64	2558.62	2341.23	2469.32	2633.08	3011.4
Ckap5	10818.1	11878.3	11920.9	13614.6	11107.6	10439.4	13271.5	10826.2
Zfp408	1320.34	1162.8	1369.9	1512.84	1543.68	1420.49	1265.11	1480.08
Arhgap1	6072.6	4658.69	6252.52	7919.64	7220.97	5973.2	9696.7	9271.01
Atg13	2108.69	2322.8	1943.16	2316.9	2465.16	2268.72	2423.11	2257.69
Harbi1	728.597	674.333	538.669	708.794	672.777	765.743	537.645	496.397
Ambra1	3518.66	3548.18	3331.84	3510.17	3670.77	3397.99	3565.21	2993.18
Chrm4	274.669	260.58	310.353	471.164	323.742	360.47	313.891	228.843
Mdk	51308.3	48957.3	48724.4	43289.7	45071.9	46807.1	33518.5	45044.6
Dgkz	10492.4	10828.5	11191.5	8470.7	9026.85	9758.13	10073.2	9365.5
Gm9821	69.3902	63.5105	43.4889	99.354	78.4064	104.882	33.9342	72.8656
Creb3l1	1823.42	886.346	1729.67	3410.81	2106.01	1621.09	3606.57	5115.39
Phf21a	2841.14	2897.2	3001.72	3057.44	3432.18	3604.7	3110.28	2956.75
Large2	1801.25	2560.97	2054.85	1479.04	1689.53	1291.17	1467.65	1551.81
Pex16	334.422	338.1	338.027	291.917	381.072	438.877	340.403	380.267
1700029I15Rik	32.7676	42.963	40.5238	59.4076	36.2524	37.6762	43.4782	23.909
Mapk8ip1	4030.41	3155.91	4232.26	3084.07	3460	3126.11	4022.26	4322.98
Cry2	1512.13	1404.7	1596.24	1460.61	1415.53	1353.29	1661.72	1575.72
D930015M05Rik	7.71002	5.60387	8.89546	10.2427	7.58771	2.03655	15.9067	25.0475
Slc35c1	1127.59	1081.55	1103.04	868.58	991.461	888.955	990.455	906.266
Gm13814	18.3113	20.5475	3.95354	12.2912	10.1169	4.0731	4.24178	4.5541
Chst1	208.171	252.174	241.166	237.63	276.53	458.224	161.188	250.475
Syt13	146.49	150.371	110.699	306.256	445.989	505.065	187.699	140.039
Prdm11	502.115	551.981	619.717	454.775	369.269	379.817	516.436	506.643
Trp53i11	3031.97	2475.98	3144.05	1362.28	1879.22	1942.87	2469.77	2639.1
Tspan18	941.586	855.524	913.267	1136.94	940.876	962.27	1005.3	1126
Cd82	289.126	254.042	223.375	104.475	131.52	120.157	163.308	232.259
Alx4	167.693	89.6619	158.141	133.155	118.031	166.997	139.979	286.908
Ext2	4546.98	4569.96	4376.57	4730.07	4599	4613.81	4674.44	4805.71
Accs	629.33	610.822	541.635	535.692	601.115	626.239	480.381	598.864
Accsl	25.0576	20.5475	13.8374	27.6552	70.8186	126.266	8.48355	18.2164
Gm13889	52.0426	40.1611	43.4889	55.3105	116.345	152.741	42.4178	52.3721
Alkbh3os1	8.67377	2.80194	27.6748	32.7766	15.1754	17.3107	3.18133	12.5238
Alkbh3	500.188	574.397	499.134	650.411	586.783	558.015	483.563	601.141
Hsd17b12	3276.76	3352.98	3747.95	3670.98	3372.32	3125.09	3408.27	3232.27
Mir670hg	48.1876	37.3591	11.8606	24.5824	21.9201	5.09138	3.18133	6.83115
Ttc17	1475.51	1316.91	1444.03	1974.79	1633.04	1520.29	1606.57	1847.83
Itpa-ps1	154.2	121.417	132.443	104.475	155.127	128.303	89.0773	193.549
2810002D19Rik	174.439	171.852	143.316	175.15	102.856	143.577	92.2586	160.532
Api5	8922.42	9482.69	9719.77	8864.02	8206.53	8066.78	8893.94	7609.9
Gm10801	3.85501	1.86796	0	89.1114	23.6062	24.4386	33.9342	2.27705
Gm10800	65.5352	62.5766	35.5818	667.823	297.607	207.728	161.188	58.0648
Iftap	535.846	501.547	543.611	413.804	443.46	431.749	393.425	448.579
Traf6	2034.48	2057.55	2122.06	2205.25	2227.42	1879.74	2419.93	2110.82
Prr5l	1320.34	1363.61	1112.92	582.809	572.451	523.394	1009.54	908.543
Commd9	815.335	640.709	772.916	756.934	846.451	855.351	758.218	864.14
Ldlrad3	1339.62	1287.02	1399.55	1394.03	1437.45	1835.95	1253.44	1238.71
Trim44	7510.52	7874.37	7618.47	8864.02	7992.39	6780.7	8486.73	7945.76
Fjx1	499.224	496.877	529.774	430.193	836.334	698.537	481.442	455.41
Pamr1	17.3475	27.0854	11.8606	44.0435	11.8031	34.6214	59.3849	54.6492
Slc1a2	113.723	138.229	139.362	22.5339	26.9785	52.9503	131.495	113.852
Cd44	215.881	115.813	209.537	571.542	424.069	318.72	405.09	531.691
Pdhx	1070.73	1131.05	1041.76	1064.21	1036.14	1011.15	1139.98	1021.26
Apip	384.537	339.034	330.12	471.164	414.795	371.671	328.738	482.734
Elf5	42.4051	65.3785	11.8606	18.4368	13.4893	6.10965	25.4507	44.4025
Cat	3451.2	3229.7	3417.83	3635.13	3498.78	3685.14	3950.15	3720.7
Abtb2	1285.65	688.342	968.616	2176.57	2116.13	1878.72	1534.46	2269.08
Nat10	3224.72	3426.77	3193.47	2860.78	3644.63	3685.14	3058.32	2997.74
Caprin1	34201.6	33311.3	35361.4	39548	36781	35069.4	39523.8	35216.8
Lmo2	71.3177	78.4542	45.4657	43.0193	74.191	105.901	27.5715	33.0172
4931422A03Rik	16.3838	5.60387	12.849	15.364	21.077	17.3107	4.24178	43.2639
Fbxo3	2252.29	2578.71	2305.9	2241.1	2118.66	2405.17	2074.23	2203.05
Cd59b	17.3475	28.0194	26.6864	24.5824	22.7631	16.2924	16.9671	15.9393
Cd59a	231.301	225.089	235.235	326.742	362.524	270.861	338.282	381.406
D430041D05Rik	36.6226	42.029	21.7445	22.5339	26.9785	54.9869	19.088	25.0475
Hipk3	4628.9	4141.26	5074.36	5323.12	4328.37	3875.56	6512.19	6045.57
Platr14	328.64	514.622	180.874	310.353	444.303	419.53	220.572	310.817
Cstf3	2984.74	2740.29	2946.37	3808.23	3151.43	3492.69	3665.96	3289.2
Tcp11l1	1449.48	1229.12	1260.19	1373.54	1077.46	1265.72	1309.65	1245.55
Depdc7	180.222	148.503	209.537	423.023	382.758	360.47	291.622	161.67
Qser1	4132.57	4628.8	4747.21	6687.45	4847.7	4425.43	6313.88	4875.16
Prrg4	1540.08	1160	1385.71	1718.72	1090.1	663.916	2261.93	2554.85
Ccdc73	54.9339	111.143	82.0359	158.762	172.831	122.193	88.0169	92.2205
Eif3m	6692.3	6720.91	6600.43	6622.92	5919.26	5936.55	5904.55	5681.24
Wt1os	119.505	72.8503	76.1056	54.2862	74.191	30.5483	79.5333	125.238
Wt1	5022.11	3832.11	3310.1	2907.9	2907.78	3023.26	3281.01	4197.74
Them7	36.6226	22.4155	41.5121	34.8251	32.037	30.5483	27.5715	45.541
Rcn1	6726.03	6571.47	6852.47	6383.24	5931.9	6658.5	6335.09	7262.65
Pax6	1575.74	1484.09	2062.76	879.847	1066.5	1089.55	1426.3	1031.5
Elp4	1153.61	1218.84	1213.74	1204.54	1127.2	1013.18	1236.48	1071.35
Immp1l	796.06	645.379	684.95	790.735	577.509	620.13	727.465	790.136
Dnajc24	516.571	519.292	503.088	577.687	636.525	594.673	443.266	522.583
BB218582	114.687	131.691	126.513	72.7231	90.2095	64.1514	37.1155	87.6664
Mpped2	1469.72	1483.16	1685.2	1405.3	1611.12	2392.95	1329.8	1256.93
Arl14ep	2045.08	2136.01	1935.26	2310.75	2077.35	2232.06	2026.51	1817.09
Hadhb-ps	21.2026	11.2077	36.5702	28.6795	15.1754	24.4386	21.2089	25.0475
Mettl15	144.563	179.324	99.8268	190.514	136.579	140.522	128.314	124.099
Kif18a	1071.69	1187.09	1158.39	1150.25	1062.28	1073.26	1193	888.049
Bdnf	131.07	63.5105	165.06	346.203	237.748	138.485	489.925	326.757
Lin7c	5317.02	5999.88	6129.96	6145.61	5880.48	5818.43	6213.14	5981.81
Lgr4	4565.3	4046	4805.52	5814.77	5651.16	5690.12	4928.94	4728.29
Ccdc34	2053.76	2173.37	1954.04	1390.96	1741.8	1802.35	1349.95	1509.68
Fibin	13.4925	18.6796	1.97677	4.09707	3.37232	6.10965	16.9671	20.4934
Ano3	686.192	440.838	594.019	1179.96	372.641	322.793	1219.51	1061.1
Lpcat4	1325.16	1384.16	1324.43	1410.42	1488.88	1348.2	1452.81	1453.9
Nutm1	10.6013	7.47183	12.849	10.2427	12.6462	16.2924	6.36266	11.3852
Nop10	1749.21	1860.49	1697.06	1048.85	1681.94	1930.65	1101.8	1689.57
Slc12a6	1218.18	1173.08	1216.7	1837.54	1503.21	1390.96	1134.68	1411.77
Emc4	1128.55	1139.45	1199.9	1385.84	1234.27	1211.75	1131.49	1095.26
Katnbl1	1127.59	1269.28	1245.36	1445.24	1353.99	1197.49	1322.37	1173.82
Emc7	1496.71	1287.96	1384.73	2022.93	1391.08	1438.82	1532.34	1563.19
Aven	645.714	573.463	566.344	538.765	773.947	705.665	707.316	681.976
Ryr3	22.1663	6.53785	22.7328	36.8737	22.7631	21.3838	34.9947	45.541
Fmn1	276.597	167.182	236.224	409.707	325.429	181.253	488.865	399.622
Grem1	82.8827	59.7746	43.4889	32.7766	30.3508	28.5117	57.264	125.238
Scg5	189.859	188.664	170.99	49.1649	58.1725	64.1514	148.462	153.701
Arhgap11a	3485.89	4030.12	4001.97	3674.05	3947.3	3628.12	3943.79	3458.84
Gm21596	48.1876	50.4348	59.303	3.07281	42.154	48.8772	19.088	27.3246
Actc1	546.448	185.862	602.914	1075.48	738.537	435.822	2093.32	1821.64
Aqr	6757.83	7219.65	6841.6	9084.24	7628.18	7052.58	8203.6	6508.95
Zfp770	1098.68	1143.19	1027.92	1275.21	1023.5	943.941	939.553	889.188
Dph6	961.825	1080.61	1059.55	1237.32	1369.16	1174.07	931.07	836.816
Cdin1	1392.62	1526.12	1316.53	1526.16	1502.37	1321.72	1309.65	1274.01
Meis2	9708.84	9281.88	9301.68	10497.7	10286.4	10521.8	9525.97	10468.7
2700033N17Rik	271.778	257.778	252.038	244.8	261.355	320.757	227.995	368.882
G630016G05Rik	90.5927	89.6619	85.9894	94.2327	108.757	98.7727	103.924	77.4197
Gm29340	3.85501	9.33979	21.7445	20.4854	8.43079	16.2924	4.24178	0
Spred1	4019.81	4502.71	4162.09	4961.56	5520.48	5287.9	3973.48	4086.16
Fam98b	2566.47	2896.27	2717.07	2130.48	2449.14	2318.61	2141.04	2545.74
Rasgrp1	159.983	100.87	91.9197	151.592	118.031	83.4986	184.517	241.367
Thbs1	8618.84	5362.91	8418.07	12161.1	9303.38	6625.92	19377.5	13156.8
Fsip1	29.8763	49.5009	13.8374	25.6067	44.6832	38.6945	14.8462	11.3852
Gpr176	30.8401	13.0757	27.6748	24.5824	53.9571	48.8772	27.5715	34.1557
Eif2ak4	2246.51	2406.86	2388.92	2035.22	2098.42	1981.56	2098.62	2149.53
Srp14	2565.51	2574.05	2384.97	2910.97	2822.63	2720.83	2347.82	2900.96
Bmf	3276.76	3818.1	2913.76	2782.94	3827.58	3948.87	2585.36	3424.68
Bub1b	8706.54	9577.95	8572.26	5910.03	7790.89	8391.61	6927.88	6491.87
Pak6	150.345	124.219	146.281	291.917	261.355	268.825	231.177	201.519
Plcb2	3.85501	1.86796	3.95354	12.2912	28.6647	44.8041	0	6.83115
Inafm2	564.759	552.915	650.357	516.231	552.217	710.756	615.058	424.67
Ccdc9b	28.9126	44.831	33.6051	104.475	36.2524	95.7179	95.44	161.67
Disp2	25.0576	3.73591	33.6051	6.14561	20.2339	28.5117	31.8133	27.3246
Knstrn	3354.82	3668.67	3029.4	2535.06	2925.48	3323.65	2240.72	2780.28
Gm14091	39.5139	37.3591	28.6631	16.3883	42.154	46.8407	39.2364	31.8787
Ivd	2061.47	1742.8	2138.86	1540.5	1706.39	1901.12	1714.74	1819.36
Bahd1	3067.62	2519.87	2948.35	2366.06	3030.87	2393.97	2950.16	3299.44
Chst14	1203.73	1163.74	1291.82	1173.81	1182.84	919.503	1300.1	1088.43
Ccdc32	418.269	376.393	438.843	395.368	340.604	409.347	370.095	495.258
Rpusd2	955.079	912.497	896.464	763.08	655.916	758.615	812.3	513.475
Knl1	2017.13	2487.19	2318.75	2560.67	1768.78	2463.21	2566.27	1933.21
Rad51	3430.96	3890.02	3554.23	2623.15	3251.76	3549.71	2679.74	2872.5
Rmdn3	1204.69	1329.99	1352.11	1175.86	1322.79	1261.64	1068.93	989.378
Gchfr	102.158	46.6989	65.2334	88.0871	55.6432	89.6082	59.3849	68.3115
Dnajc17	555.121	597.746	516.925	545.935	518.494	618.093	328.738	496.397
Gm14137	38.5501	37.3591	23.7212	36.8737	45.5263	35.6396	48.7804	63.7574
Zfyve19	874.124	848.053	967.628	953.594	934.975	883.863	663.838	803.798
Ppp1r14d	23.1301	11.2077	22.7328	28.6795	27.8216	15.2741	10.6044	13.6623
Spint1	4705.04	4590.5	4774.88	4743.39	4746.54	3952.95	5699.89	4672.51
Rhov	46.2601	69.1144	25.698	45.0678	85.9941	64.1514	27.5715	45.541
Vps18	2140.49	2052.89	2051.89	1842.66	2187.79	2138.38	2226.93	2058.45
Dll4	101.194	79.3882	119.594	26.631	1.68616	6.10965	91.1982	46.6795
Chac1	65.5352	85.926	61.2798	83.99	55.6432	75.3524	110.286	61.4803
Ino80	1952.56	2214.46	2216.95	2316.9	2283.06	2296.21	2297.98	2116.52
Exd1	190.823	227.891	153.2	233.533	261.355	136.449	186.638	255.03
Chp1	3777.91	3324.03	3442.54	3325.8	3560.32	2973.36	4156.94	4477.82
Oip5os1	5985.87	6476.21	6495.66	6258.28	5642.73	5369.37	5255.56	5680.1
Oip5	1072.66	1130.11	867.801	825.56	903.781	860.443	801.696	703.608
Nusap1	2831.5	3563.13	2993.82	3258.2	3099.16	3591.46	2303.28	2097.16
Ndufaf1	768.111	709.824	670.124	787.662	698.913	697.519	688.228	622.773
H3f3c	10.6013	25.2174	23.7212	16.3883	15.1754	22.4021	23.3298	22.7705
Rtf1	3941.75	4010.5	4069.18	3975.19	3854.56	3528.32	4055.14	3943.85
Itpka	59.7527	93.3979	39.5354	61.4561	53.9571	54.9869	40.2969	37.5713
Ltk	106.013	122.351	92.9081	143.398	155.97	166.997	45.5991	75.1426
Rpap1	4330.14	4955.69	4530.75	3959.82	4900.82	5244.12	4384.94	3545.37
Tyro3	3137.01	3009.28	3010.62	2154.04	3354.61	3562.95	2032.87	2468.32
Mga	3809.71	4699.78	4648.37	5399.94	4598.15	5479.34	5227.99	4335.5
Mapkbp1	1346.36	1486.89	1449.96	1559.96	1359.04	1422.53	1522.8	1483.5
Jmjd7	75.1727	113.945	107.734	107.548	104.542	83.4986	50.9013	36.4328
Pla2g4b	94.4477	88.728	75.1172	78.8687	76.7202	108.955	89.0773	68.3115
Sptbn5	88.6652	130.757	85.001	174.126	133.207	225.039	54.0827	51.2336
Ehd4	2798.74	2350.82	2752.65	4143.17	3301.5	3062.97	4519.61	4037.21
Pla2g4f	14.4563	16.8116	1.97677	6.14561	21.9201	14.2559	22.2693	40.9869
Vps39	1823.42	2016.46	1859.15	1547.67	1849.72	1762.63	1740.19	1881.98
Tmem87a	1946.78	2177.1	2058.8	2549.4	2207.18	2364.44	2451.75	2209.88
Ganc	475.13	447.376	458.61	477.309	474.654	414.438	429.48	422.393
Zfp106	13234.2	15889.8	14700.2	15278	14549.9	14535.9	14833.5	12998.5
Snap23	2572.26	2430.21	2475.9	2802.4	2608.49	2433.68	2658.53	3112.73
Lrrc57	573.433	731.305	672.101	871.653	838.021	756.579	718.981	572.678
Haus2	1800.29	1622.32	1872	1887.73	1896.93	1699.5	1761.4	2052.76
Stard9	494.405	500.613	438.843	681.139	592.685	647.623	419.936	413.284
Cdan1	1144.94	1150.66	1263.15	908.526	1062.28	1206.66	906.68	1104.37
Ttbk2	850.03	895.686	808.498	888.041	809.356	732.14	784.729	963.192
Ubr1	2719.71	2789.79	2801.08	3252.05	2783	2718.8	3411.45	3268.7
Tmem62	386.465	256.844	446.75	405.61	370.112	323.812	530.222	423.531
Ccndbp1	936.767	996.555	952.802	1166.64	1075.77	985.691	1069.99	1145.36
Tgm5	19.2751	13.0757	3.95354	6.14561	6.74463	6.10965	12.7253	34.1557
Lcmt2	818.226	703.286	765.998	1148.2	1210.66	1003	893.954	713.855
Adal	494.405	466.989	570.298	589.979	536.198	526.448	562.035	518.029
Zscan29	1120.84	1007.76	1039.78	1148.2	964.483	976.526	1023.33	1040.61
Tubgcp4	1713.55	1711.05	1780.08	1548.69	1605.22	1424.57	1425.24	1488.05
Trp53bp1	6568.94	6426.71	6267.34	6242.92	5453.88	5612.73	6605.51	5895.28
Map1a	1002.3	793.882	934.023	602.27	563.177	543.759	996.817	1222.78
Ppip5k1	519.463	555.717	570.298	757.959	559.805	564.125	564.156	635.297
Ckmt1	233.228	145.701	223.375	219.193	133.207	135.431	241.781	371.159
Catsper2	81.919	78.4542	71.1637	143.398	81.7787	48.8772	79.5333	104.744
Pdia3	26868.5	23363.5	25931.2	36372.8	30562.5	29854.8	31939.5	34689.7
Ell3	73.2452	79.3882	73.1404	63.5046	91.8956	80.4438	74.2311	52.3721
Serf2	5857.69	4810.92	5279.95	4105.27	5082.08	5189.13	4586.42	6557.9
Hypk	395.139	363.318	382.505	344.154	566.549	521.357	412.513	661.483
Mfap1b	627.403	584.671	600.938	819.415	678.679	767.78	557.794	627.327
Gm14018	11.565	35.4912	19.7677	35.8494	52.2709	77.3889	59.3849	27.3246
Mfap1a	802.806	783.608	790.707	900.332	984.716	926.631	755.036	842.508
Wdr76	1595.01	2031.4	1734.61	1422.71	1618.71	1666.92	1379.64	1155.6
Frmd5	658.243	614.558	462.564	514.183	674.463	649.66	374.337	316.51
Golm2	3653.59	3787.28	3885.34	4745.44	3986.08	3354.2	4391.3	4358.27
Mageb3	19.2751	5.60387	21.7445	81.9415	34.5662	44.8041	48.7804	51.2336
Ctdspl2	2910.53	3251.18	3134.17	3103.53	2765.3	2930.6	2917.28	2634.55
Eif3j1	3256.52	3198.88	3547.31	3288.93	3562.01	3246.26	3375.39	3428.1
Spg11	2012.32	2233.14	2176.42	2507.41	2068.92	1997.86	2562.03	2084.64
Patl2	50.1151	88.728	52.3844	50.1892	59.0155	22.4021	59.3849	69.45
B2m	2602.13	1569.08	2152.7	2316.9	2159.97	1774.85	2116.65	4036.07
Sord	2049.9	1583.09	1567.58	2847.47	2137.21	2242.24	1987.27	2431.89
Duox2	417.305	323.157	424.017	719.036	550.531	632.349	550.37	488.427
Duoxa2	224.554	146.635	209.537	503.94	395.404	484.699	328.738	341.557
Duoxa1	5.78252	1.86796	16.8025	62.4804	45.5263	46.8407	64.6871	79.6967
Duox1	31.8038	14.9437	25.698	48.1406	47.2124	51.9321	50.9013	23.909
Shf	824.972	712.626	833.208	624.804	929.916	794.255	560.975	976.854
Bambi-ps1	18.3113	19.6136	9.88384	43.0193	31.1939	34.6214	29.6924	13.6623
Gatm	325.748	334.364	337.039	418.926	413.952	359.451	304.347	264.138
SPATA5L1	931.949	1025.51	884.604	546.959	746.125	684.281	728.525	837.954
AA467197	46.2601	70.0484	18.7793	21.5096	35.4093	8.1462	33.9342	19.3549
Slc30a4	1488.03	1356.14	1629.85	1626.54	1329.54	1375.69	1700.95	2016.33
Bloc1s6	1859.08	1602.71	1813.68	1821.15	1839.6	1662.84	1594.91	1724.86
Sqor	96.3753	84.0581	96.8616	94.2327	57.3294	63.1331	72.1102	120.684
Sema6d	390.32	495.009	525.82	205.878	284.961	309.556	330.859	330.172
Slc24a5	54.9339	36.4252	46.4541	32.7766	29.5078	22.4021	19.088	38.7098
Myef2	6663.38	6597.63	7046.19	6227.55	6396.44	6275.63	7811.23	6415.59
Gm14002	1.92751	9.33979	5.9303	14.3398	16.8616	31.5665	8.48355	11.3852
Dut	4903.57	5216.27	5145.53	5244.25	6154.48	7486.36	4359.49	3737.78
Fbn1	1749.21	1550.4	2188.28	2279	1594.26	1864.46	3532.34	2119.93
Cep152	897.254	1145.06	1002.22	741.57	764.673	786.109	972.427	733.21
Shc4	41.4414	44.831	33.6051	28.6795	21.9201	46.8407	59.3849	44.4025
Eid1	1743.43	1610.18	1617	1305.94	1063.97	1162.87	1577.94	1876.29
Secisbp2l	2531.78	2480.65	2673.58	3167.04	2729.05	2776.84	2968.18	2778
Cops2	6405.1	6670.48	7025.43	9135.45	6839.9	6948.71	7598.08	6760.56
Galk2	881.834	929.309	1049.66	878.822	974.599	1029.48	891.834	1104.37
Fgf7	5.78252	9.33979	4.94192	40.9707	28.6647	15.2741	14.8462	12.5238
Dtwd1	381.646	470.725	418.087	406.635	376.856	369.634	383.881	347.25
Slc27a2	55.8976	86.86	33.6051	125.985	224.259	208.746	46.6595	39.8484
Hdc	26.9851	18.6796	9.88384	83.99	52.2709	34.6214	23.3298	6.83115
Gabpb1	2040.26	2114.53	2033.11	2232.91	2310.04	2161.8	2152.7	2053.9
Gm27003	32.7676	37.3591	23.7212	43.0193	40.4678	49.8955	33.9342	42.1254
Usp8	3516.73	3796.62	3963.42	4430.99	4088.09	4076.16	4185.57	4046.32
Usp50	4.81876	16.8116	6.91869	12.2912	3.37232	19.3472	7.42311	21.632
Trpm7	4562.4	4779.17	4806.51	5703.13	4523.12	4543.55	5109.22	4998.12
Sppl2a	1928.47	1979.1	1973.8	2212.42	1645.69	1717.83	2211.03	2158.64
Ap4e1	933.876	1040.45	968.616	1177.91	1036.14	941.905	1065.75	982.547
Blvra	276.597	360.516	282.678	279.625	321.213	402.219	239.66	309.679
Ncaph	4388.93	4453.21	4279.7	3871.73	3760.13	4057.83	3611.87	3568.14
Itpripl1	863.522	702.352	842.103	771.274	729.263	756.579	725.344	644.405
1810024B03Rik	49.1514	63.5105	47.4424	47.1164	74.191	85.5351	39.2364	50.0951
Snrnp200	16075.4	17548.5	17028.9	22371	21652.8	22773.7	20627.8	15570.5
Ciao1	1699.1	1523.32	1600.19	1994.25	1708.08	1788.09	1534.46	1793.18
Tmem127	3450.23	2914.95	3248.82	3860.47	3312.46	2855.24	3757.15	4434.55
Stard7	4839.97	4986.51	5074.36	3328.87	3739.9	3771.69	3970.3	4425.45
Dusp2	90.5927	82.1901	104.769	110.621	112.973	116.083	86.9564	95.6361
Adra2b	337.313	414.687	262.91	149.543	118.031	144.595	241.781	286.908
Gpat2	166.729	196.136	100.815	102.427	235.219	189.399	60.4453	179.887
Fahd2a	362.371	373.591	323.202	124.961	230.161	225.039	147.402	269.83
Kcnip3	346.951	331.562	264.887	387.173	436.715	381.853	282.078	393.93
Prom2	353.697	369.856	275.759	130.082	112.973	67.2062	246.023	183.302
Zfp661	383.574	377.327	314.306	267.334	242.807	293.263	204.666	276.661
Mrps5	2556.84	2903.74	2591.54	1719.75	2870.68	3234.04	1901.38	2099.44
Mal	289.126	198.937	179.886	104.475	117.188	83.4986	306.468	202.657
Mall	113.723	100.87	121.571	272.455	173.674	155.796	170.732	100.19
Nphp1	826.9	792.014	765.998	707.77	850.667	884.881	671.261	609.111
Mtln	273.706	324.091	221.398	129.058	195.594	228.094	170.732	179.887
Bub1	4721.42	5451.63	5120.82	4686.03	4136.15	4437.64	4987.27	4443.66
Acoxl	6.74627	3.73591	5.9303	30.7281	18.5477	12.2193	4.24178	11.3852
Bcl2l11	3335.55	3511.76	3664.93	4063.27	4778.57	4022.19	3401.9	3288.06
Morrbid	33.7313	7.47183	19.7677	40.9707	33.7232	18.329	72.1102	38.7098
Anapc1	10529	11164.8	12042.5	11219.8	9796.58	9562.63	12908.8	10480.1
Mertk	187.932	143.833	106.745	177.198	150.911	245.404	118.77	229.982
Tmem87b	1377.2	1670.89	1516.18	1698.24	1577.4	1497.88	1485.68	1467.56
Fbln7	55.8976	46.6989	39.5354	30.7281	50.5847	93.6814	53.0222	45.541
Zc3h8	328.64	304.477	247.096	314.45	267.256	332.976	285.259	280.077
Gm10762	225.518	288.599	339.016	169.004	341.447	277.989	261.93	296.016
Zc3h6	272.742	370.79	288.608	273.48	230.161	202.637	174.973	232.259
Vinac1	1.92751	24.2834	19.7677	17.4126	13.4893	2.03655	16.9671	3.41557
Gm14022	15.42	13.0757	41.5121	17.4126	9.27387	10.1828	6.36266	14.8008
Ttl	1671.15	1502.77	1527.05	1147.18	1009.17	1185.27	1389.18	1275.15
Polr1b	3028.11	3314.69	3214.23	2652.86	2898.51	3117.96	2979.85	2410.26
Chchd5	775.821	806.958	744.253	965.885	834.648	789.164	761.399	717.271
Gm4430	151.309	70.9824	90.9313	83.99	64.9171	95.7179	102.863	76.2812
Slc20a1	3497.46	2977.52	3663.94	4449.42	3846.13	3602.66	6360.54	5060.74
9830144P21Rik	73.2452	76.5862	77.094	122.912	78.4064	86.5534	159.067	150.285
Ckap2l	2756.33	2923.35	2942.42	2715.34	2554.53	2504.96	2637.32	2295.27
Gm14023	14.4563	7.47183	19.7677	9.21842	21.077	6.10965	0	12.5238
Sirpa	823.045	831.241	743.265	602.27	781.534	899.137	658.536	487.289
Stk35	3088.83	3006.48	3290.33	3670.98	3244.17	2926.52	3542.94	3482.75
Snrpb	8716.18	8601.94	8745.22	4967.7	7999.98	7591.24	7574.75	7242.16
Nop56	10990.6	12577.9	11465.3	10374.8	10968.5	11673.5	9492.04	8578.78
Gm24451	16.3838	13.0757	15.8141	19.4611	13.4893	15.2741	20.1484	11.3852
Idh3b	4800.45	4607.32	4400.29	6014.5	4679.93	4704.43	4489.92	4708.94
Ebf4	1386.84	1537.33	1186.06	1395.05	1639.79	1224.99	1071.05	1342.32
Cpxm1	2046.05	2058.49	1943.16	2680.51	2423.01	2572.16	2000	2187.11
Pced1a	1154.58	1231.92	1115.89	1080.6	1146.59	1202.58	841.993	1186.34
Vps16	3362.53	3653.72	3265.62	3172.16	3879.85	4075.14	2628.84	2994.32
Ptpra	4130.64	3997.43	3931.79	4722.9	4543.35	4523.18	4288.44	4303.62
4930473A02Rik	9.63753	17.7456	5.9303	11.267	15.1754	22.4021	18.0276	14.8008
Mrps26	1315.52	1483.16	1444.03	1342.82	1465.27	1501.96	1081.65	1329.8
Ubox5	994.593	1038.58	957.744	973.055	961.11	932.74	915.163	865.279
Fastkd5	272.742	231.627	225.352	205.878	279.059	288.172	283.139	229.982
Lzts3	438.507	330.628	359.772	481.406	475.497	586.527	495.227	522.583
Ddrgk1	1160.36	1219.78	1191	968.958	1119.61	1444.93	1049.84	1210.25
Itpa	2145.31	2018.33	2169.5	1936.89	2224.89	2233.08	1849.41	2180.27
Slc4a11	548.375	276.458	405.238	1385.84	670.248	355.378	1238.6	1395.83
4930402H24Rik	1754.03	1635.4	1665.43	2631.35	2099.27	2105.79	2390.24	2306.65
Gm14057	10.6013	25.2174	20.7561	26.631	28.6647	27.4934	26.5111	13.6623
A730017L22Rik	100.23	114.879	106.745	163.883	130.677	134.412	124.072	126.376
Atrn	2249.4	2082.77	2233.75	2304.6	1880.91	1531.49	2699.89	2698.3
Gfra4	87.7015	69.1144	81.0475	111.645	173.674	174.125	57.264	104.744
Adam33	9.63753	4.66989	11.8606	36.8737	48.0555	47.859	8.48355	12.5238
Hspa12b	383.574	286.731	393.377	210.999	332.173	289.19	274.655	308.54
1700037H04Rik	2446.97	2351.76	2377.06	1682.87	1977.02	2193.37	1794.27	2146.12
Spef1	188.895	183.994	194.712	149.543	202.339	191.436	211.028	199.242
Cenpb	5881.78	5671.12	6589.56	4290.66	6930.11	6444.67	6721.09	6298.32
Cdc25b	2521.18	2593.66	2320.73	1721.8	2134.68	1734.12	2108.16	2060.73
Ap5s1	436.58	360.516	355.818	335.96	382.758	420.548	366.914	390.514
Mavs	1139.16	1240.32	1251.29	1068.31	951.836	916.448	965.004	1053.14
Pank2	2565.51	2740.29	2818.87	2115.11	2568.86	2565.04	2046.66	2262.25
Rnf24	1019.65	874.204	1072.4	1307.99	1324.48	1218.88	1189.82	1266.04
Snrpert	212.026	282.062	197.677	229.436	234.376	313.629	147.402	228.843
Smox	1048.56	1002.16	939.953	909.55	1139	1136.4	735.948	1100.95
Adra1d	74.2089	23.3495	128.49	57.359	87.6802	57.0234	190.88	132.069
Prnp	1407.08	1022.71	1123.79	1523.09	1498.15	1171.02	1956.52	2395.46
Prnd	13.4925	0.933979	11.8606	28.6795	42.154	12.2193	30.7529	40.9869
Rassf2	470.311	455.782	538.669	325.717	500.789	417.493	399.787	409.869
Slc23a2	1545.86	1456.07	1690.14	1934.84	1789.01	2219.84	2046.66	2141.56
Tmem230	1167.1	1246.86	1095.13	1130.79	1460.21	1314.59	1187.7	1432.26
Pcna	7761.1	8798.08	8365.68	5808.63	6992.5	7244.01	5904.55	6496.42
AV099323	24.0938	46.6989	30.6399	25.6067	34.5662	36.6579	13.7858	27.3246
Cds2	7181.88	7707.19	7866.55	7832.58	7763.92	8276.54	8575.81	8118.82
Prokr2	28.9126	13.0757	33.6051	43.0193	52.2709	73.3158	6.36266	28.4631
Gpcpd1	1143.97	972.272	1120.83	1242.44	1143.22	982.636	1511.13	1685.02
AU019990	16.3838	2.80194	11.8606	45.0678	50.5847	28.5117	33.9342	14.8008
Shld1	241.902	235.363	184.828	261.188	261.355	271.88	220.572	241.367
Chgb	52.0426	56.0387	76.1056	36.8737	21.077	19.3472	36.0551	77.4197
Trmt6	2028.7	2059.42	2027.18	2030.1	2268.73	2158.74	2061.5	1941.18
Mcm8	1150.72	1201.1	1080.3	991.492	1059.75	1152.69	1024.39	930.175
Crls1	1849.44	1628.86	1651.59	1747.4	1697.96	1611.93	1708.38	1492.61
Lrrn4	1966.06	2139.75	1587.34	1671.61	1644.85	1599.71	1637.33	1144.22
Fermt1	496.333	489.405	416.11	735.425	564.863	488.772	942.735	702.47
Bmp2	398.03	400.677	413.145	776.396	835.491	538.668	573.7	621.634
Tmx4	1349.25	1404.7	1611.07	1188.15	1220.78	1056.97	1431.6	1547.25
Gm14038	71.3177	74.7183	59.303	61.4561	50.5847	40.731	57.264	56.9262
Plcb1	277.561	283.93	348.9	362.591	343.976	269.843	493.107	466.795
Platr3	3.85501	24.2834	6.91869	51.2134	49.7417	34.6214	6.36266	7.96967
Plcb4	527.173	514.622	608.845	612.513	438.401	616.057	675.503	604.557
Pak5	17.3475	7.47183	7.90707	4.09707	20.2339	12.2193	14.8462	15.9393
Snap25	19.2751	33.6232	29.6515	0	6.74463	0	19.088	48.9566
Mkks	367.19	295.137	458.61	593.051	419.853	560.052	465.535	278.939
Slx4ip	681.373	686.474	763.033	712.891	615.448	791.2	641.569	553.323
Jag1	821.117	923.705	1148.5	570.518	669.405	523.394	979.85	712.716
Btbd3	1551.64	1495.3	1591.3	1567.13	1634.73	1438.82	1603.39	1457.31
Gm14066	45.2964	32.6893	99.8268	47.1164	48.8986	53.9686	44.5387	30.7402
Sptlc3	5.78252	14.9437	13.8374	18.4368	23.6062	6.10965	16.9671	6.83115
Ism1	409.595	321.289	562.391	440.435	469.595	456.187	352.067	261.861
Tasp1	407.667	349.308	383.493	311.378	324.585	238.276	326.617	293.739
Esf1	2648.39	2769.25	2782.3	3618.74	3283.79	3034.46	3165.43	2747.26
Ndufaf5	313.22	367.988	364.714	309.329	237.748	309.556	285.259	323.341
Macrod2	186.004	170.918	146.281	141.349	193.908	175.143	127.253	190.134
Flrt3	3816.46	3368.86	3963.42	4669.64	3798.91	4698.32	3342.52	2889.58
Kif16b	1328.05	1538.26	1493.45	1081.63	1103.59	978.563	1173.91	1469.84
Snrpb2	2338.06	2639.42	2444.27	2536.09	2446.62	2357.31	1849.41	2160.92
Pcsk2	35.6588	11.2077	32.6167	6.14561	18.5477	18.329	9.544	7.96967
Bfsp1	15.42	11.2077	35.5818	63.5046	30.3508	42.7676	16.9671	15.9393
Dstn	17696.4	12511.6	18773.4	28055.7	19964.1	15579.6	32346.7	28879.8
Rrbp1	9437.06	9315.5	9700	10136.2	12040.9	12692.8	11243.9	11139.3
Snx5	12706.1	13334.4	13190	16105.6	15172.1	16026.6	12532.3	11332.9
Gm11688	16.3838	10.2738	16.8025	14.3398	16.0185	10.1828	7.42311	11.3852
Gm26165	0.963753	11.2077	16.8025	8.19415	9.27387	9.16448	23.3298	1.13852
Snord17	20.2388	15.8776	25.698	29.7038	19.3908	44.8041	31.8133	18.2164
Mgme1	1128.55	1203.9	885.592	1014.03	1265.46	1224.99	788.97	801.521
Ovol2	241.902	278.326	254.015	174.126	227.631	158.851	184.517	136.623
Kat14	2694.65	2746.83	2941.43	2543.26	2697.01	2639.37	2743.37	2379.52
Zfp133-ps	46.2601	30.8213	18.7793	47.1164	59.0155	42.7676	31.8133	35.2943
Dzank1	69.3902	84.0581	63.2566	76.8201	97.7972	76.3707	78.4729	47.818
Polr3f	1510.2	1462.61	1598.22	1739.21	1575.71	1360.42	1722.16	1718.03
Rbbp9	1719.33	1853.01	1615.02	1742.28	1702.18	1661.83	1437.96	1485.77
Sec23b	3776.95	3705.09	4121.56	4704.47	3901.77	3695.32	4477.2	4008.75
Smim26	115.65	105.54	102.792	98.3298	132.363	116.083	118.77	128.653
Dtd1	596.563	694.88	569.309	522.377	752.87	819.712	366.914	535.107
Slc24a3	702.576	472.593	690.881	754.886	607.86	388.981	1107.1	1169.26
Rin2	1263.48	1106.76	1153.44	1050.9	1199.7	1167.96	994.697	1089.57
Naa20	1958.35	2054.75	1921.42	2237	2059.64	1929.63	1762.46	1962.82
Crnkl1	2382.4	2457.3	2527.3	3131.19	2772.04	2742.22	2650.05	2422.78
Insm1	431.761	452.046	703.73	51.2134	128.148	69.2427	265.111	339.28
Ralgapa2	1139.16	1409.37	1172.22	1330.52	1070.71	1124.18	1284.2	1279.7
Kiz	446.217	517.424	371.632	509.061	573.294	613.002	386.002	426.947
Xrn2	6132.36	6230.57	6527.29	6533.81	6248.9	6534.27	6380.69	6351.83
Nkx2-4	5.78252	0	1.97677	16.3883	28.6647	57.0234	14.8462	4.5541
Nkx2-2	1.92751	3.73591	11.8606	39.9465	28.6647	34.6214	8.48355	6.83115
Pax1	7.71002	11.2077	9.88384	28.6795	10.1169	18.329	33.9342	9.1082
9030622O22Rik	19.2751	20.5475	23.7212	36.8737	69.1325	60.0783	20.1484	4.5541
Foxa2	1448.52	1683.96	1630.83	1443.19	2636.31	2107.83	784.729	744.595
Sstr4	13.4925	9.33979	11.8606	28.6795	12.6462	24.4386	38.176	53.5107
Thbd	305.51	233.495	304.422	698.551	639.054	264.752	485.683	532.83
Cd93	63.6077	42.963	21.7445	4.09707	1.68616	2.03655	29.6924	47.818
[truncated: 15,950 more rows]

## Sheet: Fig. 2e
Term	Count	PValue	Genes
GO:0001525~angiogenesis	32	2.78e-09	NRP1, PDE3B, SERPINE1, ECSCR, PRKX, RORA, PTGS2, SHB, ACTG1, ELK3, SHH, APELA, SOX17, ADGRA2, CALD1, PTK2B, FLNA, ITGAV, CCN2, ANGPT2, TNFRSF12A, UNC5B, MCAM, CAV1, PLXDC1, HSPG2, OVOL2, EFNA1, KCTD10, MYH9, COL8A1, MFGE8
GO:0007275~multicellular organism development	72	2.42e-08	SEMA5A, NRP1, CCDC120, NEXMIF, FHL1, IHH, RORA, SHB, FGF3, SPRED3, SOX2, ZFP36, HOXA9, SHH, CSRP3, JPH2, ZIC2, CREB3L1, ITGAV, CCIN, EDARADD, SEMA6A, TNFRSF12A, UNC5B, IFRD1, KRT8, MRTFB, WNT9A, SHISA2, OVOL2, ANO1, GAP43, ZFP41, BIN1, B3GNT5, CDH10, CDH11, TRNP1, HMX1, INTU, LRP1, DHH, SEMA3D, PDGFB, ECSCR, PRKX, EFNA5, FSTL1, EGFR, APELA, WNT11, FLRT1, MSX1, PAK3, WNT3, FZD1, NGFR, WNT10B, WNT1…
GO:0042383~sarcolemma	19	3.67e-07	ITGB1, SYNM, ANXA1, AHNAK, CAV2, KCND3, CAV1, ANXA5, KRT8, CACNA1C, ADRB2, ATP1B1, CACNA1H, CD59A, FAS, PGM5, SYNC, VCL, PLEC
GO:0007507~heart development	29	5.27e-07	NRP1, CDKN1A, SPARC, PDGFB, LDB3, ADM, CACNA1C, SHH, CSRP3, APELA, SOX17, MSX1, TGFB2, OSR1, MRTFB, MICAL2, AGTR1A, OVOL2, TGFBR2, ADAM19, VCAN, COL3A1, LOX, KCTD10, TNNT2, MDM2, PKP2, ZFPM2, FBN1
GO:0001568~blood vessel development	10	0.000875	COL1A1, TGFB2, COL3A1, LOX, COL5A1, MDM2, PDGFB, ITGAV, SHB, AGTR1A
Term	Count	PValue	Genes
GO:0030182~neuron differentiation	65	5.41e-14	FOXA1, DRAXIN, WNT2B, TENM4, SERPINE2, NRK, STMN2, TNC, ILK, CLU, SYNE1, SOX3, DUOXA1, NRCAM, PSD, UNC13A, DST, PAX3, SYN1, RUNX1, TIAM2, MYCN, SFRP2, HAND2, DDIT4, SGK1, CD44, EPHA2, CRB2, CHRNA3, CRABP2, HOXD1, FOXG1, PLPPR5, CXCR4, LPAR3, NDNF, LRP2, PTN, PRDM12, ASCL1, DLL1, GBX2, KHDC3, GALR2, TBX20, ATOH8, TSPAN2, WNT1, PDLIM5, HES5, TFAP2A, BDNF, PTCH1, FN1, LBX1, BMP4, KLF7, CPEB1, HOXD3,…
GO:0022008~neurogenesis	70	1.01e-12	FOXA1, DRAXIN, WNT2B, TENM4, SERPINE2, NRK, STMN2, TNC, ILK, CLU, SYNE1, SOX3, DUOXA1, NRCAM, PSD, UNC13A, DST, PAX3, SYN1, RUNX1, TIAM2, MYCN, SFRP2, HAND2, DDIT4, SGK1, CD44, EPHA2, CRB2, CHRNA3, SLC45A3, CRABP2, HOXD1, FOXG1, PLPPR5, CXCR4, LPAR3, NDNF, LRP2, PTN, PRDM12, ASCL1, DLL1, ATXN1, GBX2, MOBP, RASSF10, KHDC3, GALR2, TBX20, ATOH8, TSPAN2, WNT1, PDLIM5, HES5, TFAP2A, BDNF, PTCH1, FN1, …
GO:0050767~regulation of neurogenesis	44	1.54e-10	FOXA1, DRAXIN, CHRNA3, SLC45A3, TENM4, CRABP2, SERPINE2, FOXG1, PLPPR5, STMN2, ILK, CXCR4, NDNF, LPAR3, LRP2, PTN, ASCL1, DLL1, SYNE1, SOX3, ATXN1, RASSF10, KHDC3, DUOXA1, NRCAM, PDLIM5, HES5, TFAP2A, UNC13A, BDNF, FN1, LBX1, TIAM2, BMP4, CPEB1, SFRP2, MYCN, BHLHE40, HOXD3, FGF13, SGK1, NEUROG1, FGFR3, NEUROG2
GO:0045165~cell fate commitment	23	2.66e-10	FOXA1, WNT2B, TENM4, PTCH1, TGFB1I1, FOXG1, PAX3, IL6RA, GATA4, LBX1, ASCL1, DLL1, RUNX1, BMP4, SFRP2, TBX20, SOSTDC1, WNT1, FGF13, FGFR3, NEUROG1, HES5, NEUROG2
GO:0007399~nervous system development	26	4.45e-09	CHRNA3, SERPINE2, 2510009E07RIK, CXCR4, NDNF, LRP2, ASCL1, NDRG2, DLL1, ATXN1, RASSF10, ZIC1, ATOH8, HES5, TFAP2A, BDNF, FN1, PAX3, LHFPL4, ZIC5, LBX1, POU3F3, INSM1, FGF13, NEUROG1, NEUROG2

## Sheet: Fig. 3 & 4 (KO hyperDMRs)
All hyperDMRs between Tet3 wildtype and knockout neuroectoderm cells from WGBS
seqnames	start	end	width	length	annotation	ENSEMBL	SYMBOL	GENENAME
chr1	5018052	5018250	199	200	Promoter	ENSMUSG00000002459	Rgs20	regulator of G-protein signaling 20
chr1	5018363	5018636	274	275	Promoter	ENSMUSG00000002459	Rgs20	regulator of G-protein signaling 20
chr1	5018778	5019251	474	475	Promoter	ENSMUSG00000002459	Rgs20	regulator of G-protein signaling 20
chr1	19096949	19097165	217	218	Genebody	ENSMUSG00000042596	Tfap2d	transcription factor AP-2, delta
chr1	19681309	19681548	240	241	Distal Intergenic	ENSMUSG00000025927	Tfap2b	transcription factor AP-2 beta
chr1	24100603	24100754	152	153	Promoter	ENSMUSG00000026153	Fam135a	family with sequence similarity 135, member A
chr1	46089054	46089105	52	53	Genebody	ENSMUSG00000041144	Dnah7b	dynein, axonemal, heavy chain 7B
chr1	51509149	51509350	202	203	Genebody	ENSMUSG00000099413	Gm17767	predicted gene, 17767
chr1	51597372	51597531	160	161	Promoter	ENSMUSG00000099413	Gm17767	predicted gene, 17767
chr1	56976086	56976508	423	424	Genebody	ENSMUSG00000038331	Satb2	special AT-rich sequence binding protein 2
chr1	56980649	56981039	391	392	Promoter	ENSMUSG00000038331	Satb2	special AT-rich sequence binding protein 2
chr1	62705640	62705877	238	239	Promoter	ENSMUSG00000025969	Nrp2	neuropilin 2
chr1	64446199	64446399	201	202	Distal Intergenic	ENSMUSG00000025958	Creb1	cAMP responsive element binding protein 1
chr1	72805105	72805640	536	537	Distal Intergenic	ENSMUSG00000039323	Igfbp2	insulin-like growth factor binding protein 2
chr1	74770664	74770818	155	156	Promoter	ENSMUSG00000033227	Wnt6	wingless-type MMTV integration site family, member 6
chr1	74791364	74791591	228	229	Promoter	ENSMUSG00000026167	Wnt10a	wingless-type MMTV integration site family, member 10A
chr1	74882856	74883691	836	837	Promoter	ENSMUSG00000055197	Fev	FEV transcription factor, ETS family member
chr1	75449189	75449298	110	111	Promoter	ENSMUSG00000033007	Asic4	acid-sensing (proton-gated) ion channel family member 4
chr1	77495087	77495442	356	357	Promoter	ENSMUSG00000099141	Mir6352	microRNA 6352
chr1	78195854	78196021	168	169	Promoter	ENSMUSG00000004872	Pax3	paired box 3
chr1	78202023	78202313	291	292	Distal Intergenic	ENSMUSG00000004872	Pax3	paired box 3
chr1	78203444	78203756	313	314	Distal Intergenic	ENSMUSG00000004872	Pax3	paired box 3
chr1	83076182	83076661	480	481	Distal Intergenic	ENSMUSG00000101315	Krtap28-13	keratin associated protein 28-13
chr1	88475570	88475719	150	151	Distal Intergenic	ENSMUSG00000062310	Glrp1	glutamine repeat protein 1
chr1	89101908	89102046	139	140	Genebody	ENSMUSG00000036206	Sh3bp4	SH3-domain binding protein 4
chr1	89934583	89934968	386	387	Distal Intergenic	ENSMUSG00000034486	Gbx2	gastrulation brain homeobox 2
chr1	89935595	89935770	176	177	Distal Intergenic	ENSMUSG00000034486	Gbx2	gastrulation brain homeobox 2
chr1	91538118	91538482	365	366	Distal Intergenic	ENSMUSG00000026311	Asb1	ankyrin repeat and SOCS box-containing 1
chr1	93100401	93100478	78	79	Promoter	ENSMUSG00000014602	Kif1a	kinesin family member 1A
chr1	93825661	93825913	253	254	Promoter	ENSMUSG00000073609	D2hgdh	D-2-hydroxyglutarate dehydrogenase
chr1	96871754	96872031	278	279	Promoter	ENSMUSG00000040693	Slco4c1	solute carrier organic anion transporter family, member 4C1
chr1	120597233	120597522	290	291	Distal Intergenic	ENSMUSG00000058665	En1	engrailed 1
chr1	131972183	131972604	422	423	Promoter	ENSMUSG00000026435	Slc45a3	solute carrier family 45, member 3
chr1	132200424	132201186	763	764	Genebody	ENSMUSG00000065435	Mir135b	microRNA 135b
chr1	132335501	132335703	203	204	Distal Intergenic	ENSMUSG00000009772	Nuak2	NUAK family, SNF1-like kinase, 2
chr1	134400066	134400251	186	187	Distal Intergenic	ENSMUSG00000026456	Cyb5r1	cytochrome b5 reductase 1
chr1	155110072	155110222	151	152	Distal Intergenic	ENSMUSG00000056708	Ier5	immediate early response 5
chr1	155728839	155729112	274	275	Genebody	ENSMUSG00000026468	Lhx4	LIM homeobox protein 4
chr1	156782131	156782431	301	302	Distal Intergenic	ENSMUSG00000026594	Ralgps2	Ral GEF with PH domain and SH3 binding motif 2
chr1	167689650	167689827	178	179	Promoter	ENSMUSG00000026686	Lmx1a	LIM homeobox transcription factor 1 alpha
chr1	168406425	168406773	349	350	Genebody	ENSMUSG00000052534	Pbx1	pre B cell leukemia homeobox 1
chr1	179473931	179474226	296	297	Genebody	ENSMUSG00000055067	Smyd3	SET and MYND domain containing 3
chr1	184725007	184725112	106	107	Distal Intergenic	ENSMUSG00000039377	Hlx	H2.0-like homeobox
chr1	187608491	187608759	269	270	Promoter	ENSMUSG00000026610	Esrrg	estrogen-related receptor gamma
chr1	190173740	190173984	245	246	Genebody	ENSMUSG00000010175	Prox1	prospero homeobox 1
chr1	191185706	191185905	200	201	Genebody	ENSMUSG00000026628	Atf3	activating transcription factor 3
chr10	4490930	4491190	261	262	Genebody	ENSMUSG00000019767	Ccdc170	coiled-coil domain containing 170
chr10	8682831	8683296	466	467	Distal Intergenic	ENSMUSG00000015305	Sash1	SAM and SH3 domain containing 1
chr10	12963568	12963923	356	357	Promoter	ENSMUSG00000039232	Stx11	syntaxin 11
chr10	13090623	13090824	202	203	Promoter	ENSMUSG00000019817	Plagl1	pleiomorphic adenoma gene-like 1
chr10	30405959	30406275	317	318	Distal Intergenic	ENSMUSG00000019792	Trmt11	tRNA methyltransferase 11
chr10	42589047	42589683	637	638	Genebody	ENSMUSG00000038280	Ostm1	osteopetrosis associated transmembrane protein 1
chr10	42631678	42632140	463	464	Genebody	ENSMUSG00000038280	Ostm1	osteopetrosis associated transmembrane protein 1
chr10	42633233	42633351	119	120	Genebody	ENSMUSG00000038280	Ostm1	osteopetrosis associated transmembrane protein 1
chr10	50893935	50894245	311	312	Promoter	ENSMUSG00000019913	Sim1	single-minded family bHLH transcription factor 1
chr10	50902699	50903113	415	416	Genebody	ENSMUSG00000019913	Sim1	single-minded family bHLH transcription factor 1
chr10	59381899	59382182	284	285	Distal Intergenic	ENSMUSG00000009646	Pla2g12b	phospholipase A2, group XIIB
chr10	69572300	69572540	241	242	Genebody	ENSMUSG00000069601	Ank3	ankyrin 3, epithelial
chr10	80165889	80166058	170	171	Promoter	ENSMUSG00000045193	Cirbp	cold inducible RNA binding protein
chr10	83914833	83915428	596	597	Distal Intergenic	ENSMUSG00000087651	1500009L16Rik	RIKEN cDNA 1500009L16 gene
chr10	83957257	83957728	472	473	Distal Intergenic	ENSMUSG00000111049	Gm34184	predicted gene, 34184
chr10	105572888	105573099	212	213	Promoter	ENSMUSG00000085282	Gm15663	predicted gene 15663
chr10	120551627	120551930	304	305	Distal Intergenic	ENSMUSG00000056758	Hmga2	high mobility group AT-hook 2
chr10	127189402	127190098	697	698	Promoter	ENSMUSG00000019467	Arhgef25	Rho guanine nucleotide exchange factor (GEF) 25
chr11	3337385	3337793	409	410	Genebody	ENSMUSG00000034614	Pik3ip1	phosphoinositide-3-kinase interacting protein 1
chr11	18870701	18870887	187	188	Genebody	ENSMUSG00000020160	Meis1	Meis homeobox 1
chr11	18885485	18886274	790	791	Genebody	ENSMUSG00000020160	Meis1	Meis homeobox 1
chr11	19013321	19013535	215	216	Promoter	ENSMUSG00000020160	Meis1	Meis homeobox 1
chr11	19016733	19018088	1356	1357	Promoter	ENSMUSG00000020160	Meis1	Meis homeobox 1
chr11	22972337	22972530	194	195	Promoter	ENSMUSG00000051355	Commd1	COMM domain containing 1
chr11	24286621	24286951	331	332	Distal Intergenic	ENSMUSG00000000861	Bcl11a	B cell CLL/lymphoma 11A (zinc finger protein)
chr11	41860195	41860325	131	132	Genebody	ENSMUSG00000020436	Gabrg2	gamma-aminobutyric acid (GABA) A receptor, subunit gamma 2
chr11	44618940	44619777	838	839	Promoter	ENSMUSG00000057098	Ebf1	early B cell factor 1
chr11	48871232	48871394	163	164	Promoter	ENSMUSG00000046879	Irgm1	immunity-related GTPase family M member 1
chr11	49633877	49634062	186	187	Genebody	ENSMUSG00000020357	Flt4	FMS-like tyrosine kinase 4
chr11	55682516	55682876	361	362	Distal Intergenic	ENSMUSG00000000263	Glra1	glycine receptor, alpha 1 subunit
chr11	68947610	68947806	197	198	Promoter	ENSMUSG00000052921	Arhgef15	Rho guanine nucleotide exchange factor (GEF) 15
chr11	69120415	69120506	92	93	Promoter	ENSMUSG00000023781	Hes7	hes family bHLH transcription factor 7
chr11	77980922	77981395	474	475	Promoter	ENSMUSG00000037791	Phf12	PHD finger protein 12
chr11	78829360	78829848	489	490	Genebody	ENSMUSG00000072640	Lyrm9	LYR motif containing 9
chr11	84526885	84527158	274	275	Promoter	ENSMUSG00000087211	Lhx1os	LIM homeobox 1, opposite strand
chr11	84527452	84527602	151	152	Promoter	ENSMUSG00000087211	Lhx1os	LIM homeobox 1, opposite strand
chr11	84529406	84529541	136	137	Genebody	ENSMUSG00000087211	Lhx1os	LIM homeobox 1, opposite strand
chr11	89300394	89300693	300	301	Promoter	ENSMUSG00000048616	Nog	noggin
chr11	96011355	96012646	1292	1293	Distal Intergenic	ENSMUSG00000013415	Igf2bp1	insulin-like growth factor 2 mRNA binding protein 1
chr11	96198984	96199108	125	126	Distal Intergenic	ENSMUSG00000049604	Hoxb13	homeobox B13
chr11	96203997	96204399	403	404	Distal Intergenic	ENSMUSG00000049604	Hoxb13	homeobox B13
chr11	96306877	96306995	119	120	Promoter	ENSMUSG00000085645	Hoxb5os	homeobox B5 and homeobox B6, opposite strand
chr11	96314386	96314578	193	194	Distal Intergenic	ENSMUSG00000065519	Mir10a	microRNA 10a
chr11	96316487	96316937	451	452	Promoter	ENSMUSG00000065519	Mir10a	microRNA 10a
chr11	96326776	96327002	227	228	Promoter	ENSMUSG00000048763	Hoxb3	homeobox B3
chr11	96350770	96351583	814	815	Promoter	ENSMUSG00000075588	Hoxb2	homeobox B2
chr11	96620858	96621228	371	372	Genebody	ENSMUSG00000057058	Skap1	src family associated phosphoprotein 1
chr11	96907027	96907237	211	212	Promoter	ENSMUSG00000018669	Cdk5rap3	CDK5 regulatory subunit associated protein 3
chr11	98969587	98969661	75	76	Genebody	ENSMUSG00000037992	Rara	retinoic acid receptor, alpha
chr11	110399421	110399802	382	383	Promoter	ENSMUSG00000020623	Map2k6	mitogen-activated protein kinase kinase 6
chr11	111844162	111844720	559	560	Distal Intergenic	ENSMUSG00000041695	Kcnj2	potassium inwardly-rectifying channel, subfamily J, member 2
chr11	112137500	112137941	442	443	Distal Intergenic	ENSMUSG00000041674	BC006965	cDNA sequence BC006965
chr11	112788452	112788590	139	140	Distal Intergenic	ENSMUSG00000000567	Sox9	SRY (sex determining region Y)-box 9
chr11	112811367	112811796	430	431	Distal Intergenic	ENSMUSG00000075437	Gm11681	predicted gene 11681
chr11	113172919	113173147	229	230	Promoter	ENSMUSG00000087259	2610035D17Rik	RIKEN cDNA 2610035D17 gene
chr11	118609778	118609975	198	199	Genebody	ENSMUSG00000025576	Rbfox3	RNA binding protein, fox-1 homolog (C. elegans) 3
chr11	119057493	119058056	564	565	Distal Intergenic	ENSMUSG00000025578	Cbx8	chromobox 8
chr11	120238552	120239216	665	666	Promoter	ENSMUSG00000039741	Bahcc1	BAH domain and coiled-coil containing 1
chr11	120695393	120695786	394	395	Genebody	ENSMUSG00000025142	Aspscr1	alveolar soft part sarcoma chromosome region, candidate 1 (human)
chr12	3235150	3235248	99	100	Promoter	ENSMUSG00000079179	Rab10os	RAB10, member RAS oncogene family, opposite strand
chr12	23605657	23605708	52	53	Distal Intergenic	ENSMUSG00000073158	9030624G23Rik	RIKEN cDNA 9030624G23 gene
chr12	57539423	57539861	439	440	Distal Intergenic	ENSMUSG00000035451	Foxa1	forkhead box A1
chr12	70826529	70826644	116	117	Promoter	ENSMUSG00000048285	Frmd6	FERM domain containing 6
chr12	71433587	71434016	430	431	Genebody	ENSMUSG00000100668	1700083H02Rik	RIKEN cDNA 1700083H02 gene
chr12	71577326	71577670	345	346	Distal Intergenic	ENSMUSG00000113630	4930404H11Rik	RIKEN cDNA 4930404H11 gene
chr12	71796652	71796925	274	275	Distal Intergenic	ENSMUSG00000034574	Daam1	dishevelled associated activator of morphogenesis 1
chr12	74284613	74284825	213	214	Promoter	ENSMUSG00000071265	1700086L19Rik	RIKEN cDNA 1700086L19 gene
chr12	76214523	76215495	973	974	Genebody	ENSMUSG00000021056	Tex21	testis expressed gene 21
chr12	99011137	99011588	452	453	Distal Intergenic	ENSMUSG00000021013	Ttc8	tetratricopeptide repeat domain 8
chr12	102731231	102731453	223	224	Genebody	ENSMUSG00000057963	Itpk1	inositol 1,3,4-triphosphate 5/6 kinase
chr12	107978075	107978353	279	280	Genebody	ENSMUSG00000048251	Bcl11b	B cell leukemia/lymphoma 11B
chr12	110280809	110281109	301	302	Promoter	ENSMUSG00000075707	Dio3	deiodinase, iodothyronine type III
chr13	5870365	5870998	634	635	Genebody	ENSMUSG00000000078	Klf6	Kruppel-like factor 6
chr13	13392914	13393083	170	171	Promoter	ENSMUSG00000021306	Gpr137b	G protein-coupled receptor 137B
chr13	21408142	21408456	315	316	Distal Intergenic	ENSMUSG00000021327	Zkscan3	zinc finger with KRAB and SCAN domains 3
chr13	23313014	23313165	152	153	Promoter	ENSMUSG00000085488	4930557F10Rik	RIKEN cDNA 4930557F10 gene
chr13	23313376	23313613	238	239	Promoter	ENSMUSG00000085488	4930557F10Rik	RIKEN cDNA 4930557F10 gene
chr13	26932722	26934077	1356	1357	Distal Intergenic	ENSMUSG00000021342	Prl	prolactin
chr13	28786976	28787365	390	391	Genebody	ENSMUSG00000099158	Mir6368	microRNA 6368
chr13	30985507	30985772	266	267	Distal Intergenic	ENSMUSG00000021357	Exoc2	exocyst complex component 2
chr13	31618891	31619119	229	230	Genebody	ENSMUSG00000038408	1700018A04Rik	RIKEN cDNA 1700018A04 gene
chr13	31619440	31619811	372	373	Genebody	ENSMUSG00000038408	1700018A04Rik	RIKEN cDNA 1700018A04 gene
chr13	36723932	36724269	338	339	Genebody	ENSMUSG00000039114	Nrn1	neuritin 1
chr13	40703560	40703874	315	316	Distal Intergenic	ENSMUSG00000097752	Gm26688	predicted gene, 26688
chr13	40710398	40710673	276	277	Distal Intergenic	ENSMUSG00000097752	Gm26688	predicted gene, 26688
chr13	40735838	40736203	366	367	Promoter	ENSMUSG00000021359	Tfap2a	transcription factor AP-2, alpha
chr13	47277366	47277939	574	575	Distal Intergenic	ENSMUSG00000038068	Rnf144b	ring finger protein 144B
chr13	48664645	48664856	212	213	Promoter	ENSMUSG00000021381	Barx1	BarH-like homeobox 1
chr13	48665689	48665897	209	210	Genebody	ENSMUSG00000021381	Barx1	BarH-like homeobox 1
chr13	48669505	48669718	214	215	Distal Intergenic	ENSMUSG00000021381	Barx1	BarH-like homeobox 1
chr13	48672371	48672730	360	361	Distal Intergenic	ENSMUSG00000021381	Barx1	BarH-like homeobox 1
chr13	56223741	56223804	64	65	Genebody	ENSMUSG00000097361	4930550C17Rik	RIKEN cDNA 4930550C17 gene
chr13	60147173	60147527	355	356	Distal Intergenic	ENSMUSG00000052957	Gas1	growth arrest specific 1
chr13	60427804	60428000	197	198	Genebody	ENSMUSG00000021559	Dapk1	death associated protein kinase 1
chr13	71957022	71957308	287	288	Distal Intergenic	ENSMUSG00000060969	Irx1	Iroquois homeobox 1
chr13	71957581	71957702	122	123	Promoter	ENSMUSG00000060969	Irx1	Iroquois homeobox 1
chr13	72630688	72631062	375	376	Promoter	ENSMUSG00000001504	Irx2	Iroquois homeobox 2
chr13	72636349	72636506	158	159	Distal Intergenic	ENSMUSG00000001504	Irx2	Iroquois homeobox 2
chr13	73271680	73271838	159	160	Distal Intergenic	ENSMUSG00000021604	Irx4	Iroquois homeobox 4
chr13	73732627	73732758	132	133	Promoter	ENSMUSG00000017756	Slc12a7	solute carrier family 12, member 7
chr13	81641431	81642070	640	641	Distal Intergenic	ENSMUSG00000069170	Adgrv1	adhesion G protein-coupled receptor V1
chr13	83721883	83722197	315	316	Promoter	ENSMUSG00000050334	C130071C03Rik	RIKEN cDNA C130071C03 gene
chr13	98364468	98365444	977	978	Distal Intergenic	ENSMUSG00000078302	Foxd1	forkhead box D1
chr13	98505372	98505501	130	131	Distal Intergenic	ENSMUSG00000099446	2310005E17Rik	RIKEN cDNA 2310005E17 gene
chr13	100015832	100016117	286	287	Promoter	ENSMUSG00000021646	Mccc2	methylcrotonoyl-Coenzyme A carboxylase 2 (beta)
chr13	100553154	100553330	177	178	Promoter	ENSMUSG00000021638	Ocln	occludin
chr13	103335538	103335832	295	296	Promoter	ENSMUSG00000034751	Mast4	microtubule associated serine/threonine kinase family member 4
chr14	4856123	4856706	584	585	Promoter	ENSMUSG00000094132	Gm3264	predicted gene 3264
chr14	11552755	11553228	474	475	Promoter	NA	Ptprg	protein tyrosine phosphatase, receptor type, G
chr14	12343005	12343164	160	161	Genebody	ENSMUSG00000021743	Fezf2	Fez family zinc finger 2
chr14	12344111	12344554	444	445	Promoter	ENSMUSG00000021743	Fezf2	Fez family zinc finger 2
chr14	12346955	12347086	132	133	Promoter	ENSMUSG00000021743	Fezf2	Fez family zinc finger 2
chr14	21993930	21994216	287	288	Genebody	ENSMUSG00000039081	Zfp503	zinc finger protein 503
chr14	22168715	22169060	346	347	Genebody	ENSMUSG00000063458	Lrmda	leucine rich melanocyte differentiation associated
chr14	46661684	46662513	830	831	Genebody	ENSMUSG00000115015	D330046F09Rik	RIKEN cDNA D330046F09 gene
chr14	59950129	59950498	370	371	Genebody	ENSMUSG00000021983	Atp8a2	ATPase, aminophospholipid transporter-like, class I, type 8A, member 2
chr14	61684656	61684906	251	252	Genebody	ENSMUSG00000097589	Dleu2	deleted in lymphocytic leukemia, 2
chr14	61689933	61690013	81	82	Distal Intergenic	ENSMUSG00000097589	Dleu2	deleted in lymphocytic leukemia, 2
chr14	63247023	63247337	315	316	Promoter	ENSMUSG00000021944	Gata4	GATA binding protein 4
chr14	65261252	65261494	243	244	Promoter	ENSMUSG00000007989	Fzd3	frizzled class receptor 3
chr14	68197495	68197683	189	190	Distal Intergenic	ENSMUSG00000022054	Nefm	neurofilament, medium polypeptide
chr14	70519308	70519465	158	159	Promoter	ENSMUSG00000022098	Bmp1	bone morphogenetic protein 1
chr14	76688187	76688338	152	153	Distal Intergenic	ENSMUSG00000101009	1700108F19Rik	RIKEN cDNA 1700108F19 gene
chr14	79203572	79203878	307	308	Distal Intergenic	ENSMUSG00000115111	Gm4632	predicted gene 4632
chr14	100477676	100478035	360	361	Genebody	ENSMUSG00000072294	Klf12	Kruppel-like factor 12
chr14	103349589	103349762	174	175	Distal Intergenic	ENSMUSG00000033004	Mycbp2	MYC binding protein 2, E3 ubiquitin protein ligase
chr14	105501672	105501971	300	301	Promoter	ENSMUSG00000022116	4930449E01Rik	RIKEN cDNA 4930449E01 gene
chr14	105815728	105815947	220	221	Distal Intergenic	ENSMUSG00000022114	Spry2	sprouty RTK signaling antagonist 2
chr14	117930405	117930909	505	506	Genebody	ENSMUSG00000098648	Mir6239	microRNA 6239
chr14	118226249	118227085	837	838	Distal Intergenic	ENSMUSG00000090534	Gm4675	predicted gene 4675
chr14	122415981	122416739	759	760	Distal Intergenic	ENSMUSG00000064052	Gm5089	predicted gene 5089
chr15	11036737	11036890	154	155	Promoter	ENSMUSG00000060735	Rxfp3	relaxin family peptide receptor 3
chr15	25757774	25758718	945	946	Promoter	ENSMUSG00000022272	Myo10	myosin X
chr15	26953995	26954234	240	241	Distal Intergenic	ENSMUSG00000043556	Fbxl7	F-box and leucine-rich repeat protein 7
chr15	27937851	27937992	142	143	Genebody	ENSMUSG00000022263	Trio	triple functional domain (PTPRF interacting)
chr15	35298875	35299049	175	176	Promoter	ENSMUSG00000022330	Osr2	odd-skipped related 2
chr15	58213977	58214148	172	173	Promoter	ENSMUSG00000022358	Fbxo32	F-box protein 32
chr15	59783894	59784094	201	202	Distal Intergenic	ENSMUSG00000115426	Gm19510	predicted gene, 19510
chr15	66891300	66891466	167	168	Promoter	ENSMUSG00000005124	Ccn4	cellular communication network factor 4
chr15	102960696	102961169	474	475	Distal Intergenic	ENSMUSG00000022484	Hoxc10	homeobox C10
chr15	103065662	103065853	192	193	Distal Intergenic	ENSMUSG00000075394	Hoxc4	homeobox C4
chr16	18585912	18586103	192	193	Promoter	ENSMUSG00000009097	Tbx1	T-box 1
chr16	22572667	22572797	131	132	Genebody	ENSMUSG00000098448	Mir6362	microRNA 6362
chr16	23984929	23985018	90	91	Genebody	ENSMUSG00000022508	Bcl6	B cell leukemia/lymphoma 6
chr16	30102268	30102792	525	526	Distal Intergenic	ENSMUSG00000022528	Hes1	hes family bHLH transcription factor 1
chr16	38712109	38712367	259	260	Promoter	ENSMUSG00000022799	Arhgap31	Rho GTPase activating protein 31
chr16	46757455	46757548	94	95	Distal Intergenic	ENSMUSG00000022656	Nectin3	nectin cell adhesion molecule 3
chr16	50380179	50380493	315	316	Genebody	ENSMUSG00000022641	Bbx	bobby sox HMG box containing
chr16	74412226	74413108	883	884	Promoter	ENSMUSG00000052516	Robo2	roundabout guidance receptor 2
chr16	77173106	77173684	579	580	Distal Intergenic	ENSMUSG00000090386	Mir99ahg	Mir99a and Mirlet7c-1 host gene (non-protein coding)
chr16	77329049	77329247	199	200	Promoter	ENSMUSG00000090386	Mir99ahg	Mir99a and Mirlet7c-1 host gene (non-protein coding)
chr16	90291331	90291967	637	638	Distal Intergenic	ENSMUSG00000022983	Scaf4	SR-related CTD-associated factor 4
chr17	3274715	3275035	321	322	Genebody	ENSMUSG00000023800	Tiam2	T cell lymphoma invasion and metastasis 2
chr17	8447878	8448079	202	203	Distal Intergenic	ENSMUSG00000062327	T	brachyury, T-box transcription factor T
chr17	12030005	12030279	275	276	Promoter	ENSMUSG00000023826	Prkn	parkin RBR E3 ubiquitin protein ligase
chr17	14165505	14165887	383	384	Distal Intergenic	ENSMUSG00000048826	Dact2	dishevelled-binding antagonist of beta-catenin 2
chr17	15829688	15830279	592	593	Promoter	ENSMUSG00000048027	Rgmb	repulsive guidance molecule family member B
chr17	24544662	24545019	358	359	Genebody	ENSMUSG00000032855	Pkd1	polycystin 1, transient receptor potential channel interacting
chr17	31058390	31058667	278	279	Promoter	ENSMUSG00000024030	Abcg1	ATP binding cassette subfamily G member 1
chr17	32369319	32369564	246	247	Promoter	ENSMUSG00000024050	Wiz	widely-interspaced zinc finger motifs
chr17	34198430	34198561	132	133	Promoter	ENSMUSG00000024338	Psmb8	proteasome (prosome, macropain) subunit, beta type 8 (large multifunctional peptidase 7)
chr17	36042642	36042923	282	283	Promoter	ENSMUSG00000056116	H2-T22	histocompatibility 2, T region locus 22
chr17	36867088	36867323	236	237	Promoter	ENSMUSG00000050747	Trim15	tripartite motif-containing 15
chr17	79818080	79818628	549	550	Genebody	ENSMUSG00000059811	Atl2	atlastin GTPase 2
chr17	80009932	80010037	106	107	Distal Intergenic	ENSMUSG00000024095	Hnrnpll	heterogeneous nuclear ribonucleoprotein L-like
chr17	83138733	83139038	306	307	Distal Intergenic	ENSMUSG00000117399	Gm19689	predicted gene, 19689
chr17	83166688	83167250	563	564	Distal Intergenic	ENSMUSG00000024247	Pkdcc	protein kinase domain containing, cytoplasmic
chr17	85610317	85610746	430	431	Genebody	ENSMUSG00000038805	Six3	sine oculis-related homeobox 3
chr17	85625163	85625412	250	251	Genebody	ENSMUSG00000038805	Six3	sine oculis-related homeobox 3
chr17	85691996	85692157	162	163	Distal Intergenic	ENSMUSG00000024134	Six2	sine oculis-related homeobox 2
chr17	88543017	88543347	331	332	Genebody	ENSMUSG00000034709	Ppp1r21	protein phosphatase 1, regulatory subunit 21
chr17	93203921	93204029	109	110	Promoter	ENSMUSG00000024256	Adcyap1	adenylate cyclase activating polypeptide 1
chr18	12972743	12972897	155	156	Promoter	ENSMUSG00000024423	Impact	impact, RWD domain protein
chr18	13969607	13969781	175	176	Promoter	ENSMUSG00000024420	Zfp521	zinc finger protein 521
chr18	14989362	14989671	310	311	Promoter	ENSMUSG00000036225	Kctd1	potassium channel tetramerisation domain containing 1
chr18	35552959	35553218	260	261	Promoter	ENSMUSG00000117869	Snhg4	small nucleolar RNA host gene 4
chr18	35855632	35855676	45	46	Promoter	ENSMUSG00000046668	Cxxc5	CXXC finger 5
chr18	38146725	38147475	751	752	Distal Intergenic	ENSMUSG00000051375	Pcdh1	protocadherin 1
chr18	54846798	54847295	498	499	Distal Intergenic	ENSMUSG00000052713	Zfp608	zinc finger protein 608
chr18	54902501	54902807	307	308	Genebody	ENSMUSG00000052713	Zfp608	zinc finger protein 608
chr18	54911736	54913525	1790	1791	Genebody	ENSMUSG00000052713	Zfp608	zinc finger protein 608
chr18	55133729	55134246	518	519	Distal Intergenic	ENSMUSG00000052713	Zfp608	zinc finger protein 608
chr18	57262201	57263103	903	904	Genebody	ENSMUSG00000024594	Prrc1	proline-rich coiled-coil 1
chr18	64333581	64333756	176	177	Promoter	ENSMUSG00000086128	St8sia3os	ST8 alpha-N-acetyl-neuraminide alpha-2,8-sialyltransferase 3, opposite strand
chr18	64343700	64344809	1110	1111	Genebody	ENSMUSG00000045991	Onecut2	one cut domain, family member 2
chr18	73971166	73971400	235	236	Genebody	ENSMUSG00000090263	D730045A05Rik	RIKEN cDNA D730045A05 gene
chr18	79107728	79108122	395	396	Promoter	ENSMUSG00000024548	Setbp1	SET binding protein 1
chr19	4476388	4476500	113	114	Promoter	ENSMUSG00000049303	Syt12	synaptotagmin XII
chr19	5051183	5051286	104	105	Promoter	ENSMUSG00000024883	Rin1	Ras and Rab interactor 1
chr19	5071252	5071398	147	148	Genebody	ENSMUSG00000056481	Cd248	CD248 antigen, endosialin
chr19	5878034	5878331	298	299	Promoter	ENSMUSG00000024818	Slc25a45	solute carrier family 25, member 45
chr19	7069975	7070259	285	286	Genebody	ENSMUSG00000036278	Macrod1	mono-ADP ribosylhydrolase 1
chr19	7176163	7176312	150	151	Genebody	ENSMUSG00000024767	Otub1	OTU domain, ubiquitin aldehyde binding 1
chr19	24898864	24899100	237	238	Distal Intergenic	ENSMUSG00000051490	Foxd4	forkhead box D4
chr19	26747890	26748442	553	554	Promoter	ENSMUSG00000024921	Smarca2	SWI/SNF related, matrix associated, actin dependent regulator of chromatin, subfamily a, member 2
chr19	27751579	27751740	162	163	Distal Intergenic	ENSMUSG00000040929	Rfx3	regulatory factor X, 3 (influences HLA class II expression)
chr19	29948322	29948462	141	142	Genebody	ENSMUSG00000024810	Il33	interleukin 33
chr19	43600905	43601021	117	118	Distal Intergenic	ENSMUSG00000044220	Nkx2-3	NK2 homeobox 3
chr19	43609807	43610158	352	353	Genebody	ENSMUSG00000044220	Nkx2-3	NK2 homeobox 3
chr19	43711813	43711920	108	109	Promoter	ENSMUSG00000025192	Entpd7	ectonucleoside triphosphate diphosphohydrolase 7
chr19	44748311	44749125	815	816	Distal Intergenic	ENSMUSG00000004231	Pax2	paired box 2
chr19	44753466	44754049	584	585	Promoter	ENSMUSG00000004231	Pax2	paired box 2
chr19	44758017	44758696	680	681	Promoter	ENSMUSG00000004231	Pax2	paired box 2
chr19	45232740	45233081	342	343	Genebody	ENSMUSG00000025216	Lbx1	ladybird homeobox 1
chr19	46326487	46326613	127	128	Promoter	ENSMUSG00000037126	Psd	pleckstrin and Sec7 domain containing
chr19	53349338	53349380	43	44	Genebody	ENSMUSG00000025025	Mxi1	MAX interactor 1, dimerization protein
chr19	53423616	53423748	133	134	Distal Intergenic	NA	Mirt1	myocardial infarction associated transcript 1
chr19	59457392	59457569	178	179	Promoter	ENSMUSG00000043969	Emx2	empty spiracles homeobox 2
chr19	59460259	59460510	252	253	Promoter	ENSMUSG00000043969	Emx2	empty spiracles homeobox 2
chr19	61226563	61226649	87	88	Promoter	ENSMUSG00000059326	Csf2ra	colony stimulating factor 2 receptor, alpha, low-affinity (granulocyte-macrophage)
chr2	4153201	4153410	210	211	Promoter	ENSMUSG00000026657	Frmd4a	FERM domain containing 4A
chr2	7405191	7405473	283	284	Genebody	ENSMUSG00000002107	Celf2	CUGBP, Elav-like family member 2
chr2	22624189	22624295	107	108	Promoter	ENSMUSG00000026787	Gad2	glutamic acid decarboxylase 2
chr2	27505019	27505456	438	439	Genebody	ENSMUSG00000026918	Brd3	bromodomain containing 3
chr2	34639338	34639457	120	121	Distal Intergenic	ENSMUSG00000038696	Mapkap1	mitogen-activated protein kinase associated protein 1
chr2	51146106	51146830	725	726	Genebody	ENSMUSG00000017144	Rnd3	Rho family GTPase 3
chr2	57103672	57103904	233	234	Distal Intergenic	ENSMUSG00000026826	Nr4a2	nuclear receptor subfamily 4, group A, member 2
chr2	64097046	64097554	509	510	Promoter	ENSMUSG00000075324	Fign	fidgetin
chr2	65552484	65552680	197	198	Genebody	ENSMUSG00000057182	Scn3a	sodium channel, voltage-gated, type III, alpha
chr2	70477596	70477712	117	118	Genebody	ENSMUSG00000075304	Sp5	trans-acting transcription factor 5
chr2	71532844	71533056	213	214	Genebody	ENSMUSG00000041911	Dlx1	distal-less homeobox 1
chr2	71535008	71535199	192	193	Genebody	NA	Dlx1as	distal-less homeobox 1, antisense
chr2	71541922	71542602	681	682	Distal Intergenic	ENSMUSG00000023391	Dlx2	distal-less homeobox 2
chr2	74738711	74738914	204	205	Promoter	ENSMUSG00000079277	Hoxd3	homeobox D3
chr2	74740883	74741258	376	377	Promoter	ENSMUSG00000079277	Hoxd3	homeobox D3
chr2	77777771	77778108	338	339	Genebody	ENSMUSG00000027016	Zfp385b	zinc finger protein 385B
chr2	105398062	105398427	366	367	Promoter	ENSMUSG00000005973	Rcn1	reticulocalbin 1
chr2	105669875	105670114	240	241	Promoter	ENSMUSG00000086029	Pax6os1	paired box 6 opposite strand 1
chr2	114497615	114497726	112	113	Distal Intergenic	ENSMUSG00000057147	Dph6	diphthamine biosynthesis 6
chr2	115856170	115857126	957	958	Distal Intergenic	ENSMUSG00000027210	Meis2	Meis homeobox 2
chr2	115858126	115858719	594	595	Distal Intergenic	ENSMUSG00000027210	Meis2	Meis homeobox 2
chr2	118898005	118898347	343	344	Distal Intergenic	ENSMUSG00000040007	Bahd1	bromo adjacent homology domain containing 1
chr2	119323841	119324063	223	224	Promoter	ENSMUSG00000074912	Gm14207	predicted gene 14207
chr2	122297515	122297655	141	142	Promoter	ENSMUSG00000068452	Duox2	dual oxidase 2
chr2	122298272	122298572	301	302	Promoter	ENSMUSG00000068452	Duox2	dual oxidase 2
chr2	128265330	128265585	256	257	Genebody	ENSMUSG00000027381	Bcl2l11	BCL2-like 11 (apoptosis facilitator)
chr2	128392471	128392708	238	239	Genebody	ENSMUSG00000074813	Morrbid	myeloid RNA regulator of BCL2L11 induced cell death
chr2	128472441	128472497	57	58	Genebody	ENSMUSG00000074813	Morrbid	myeloid RNA regulator of BCL2L11 induced cell death
chr2	130449472	130449602	131	132	Promoter	ENSMUSG00000027303	Ptpra	protein tyrosine phosphatase, receptor type, A
chr2	135140607	135141199	593	594	Genebody	ENSMUSG00000085247	4930545L23Rik	RIKEN cDNA 4930545L23 gene
chr2	136713541	136713991	451	452	Promoter	ENSMUSG00000027273	Snap25	synaptosomal-associated protein 25
chr2	143889893	143890300	408	409	Distal Intergenic	ENSMUSG00000015932	Dstn	destrin
chr2	147190443	147190668	226	227	Genebody	ENSMUSG00000053545	6430503K07Rik	RIKEN cDNA 6430503K07 gene
chr2	147191200	147192544	1345	1346	Genebody	ENSMUSG00000053545	6430503K07Rik	RIKEN cDNA 6430503K07 gene
chr2	149831726	149832183	458	459	Promoter	ENSMUSG00000074736	Syndig1	synapse differentiation inducing 1
chr2	155275860	155276159	300	301	Promoter	ENSMUSG00000027602	Map1lc3a	microtubule-associated protein 1 light chain 3 alpha
chr2	158614698	158614937	240	241	Genebody	ENSMUSG00000037771	Slc32a1	solute carrier family 32 (GABA vesicular transporter), member 1
chr2	160364513	160364752	240	241	Genebody	ENSMUSG00000074622	Mafb	v-maf musculoaponeurotic fibrosarcoma oncogene family, protein B (avian)
chr2	160370409	160370456	48	49	Distal Intergenic	ENSMUSG00000074622	Mafb	v-maf musculoaponeurotic fibrosarcoma oncogene family, protein B (avian)
chr2	163918151	163918320	170	171	Promoter	ENSMUSG00000035226	Rims4	regulating synaptic membrane exocytosis 4
chr2	165877686	165878237	552	553	Promoter	ENSMUSG00000039671	Zmynd8	zinc finger, MYND-type containing 8
chr2	166518120	166518361	242	243	Genebody	ENSMUSG00000039621	Prex1	phosphatidylinositol-3,4,5-trisphosphate-dependent Rac exchange factor 1
chr2	167552965	167553271	307	308	Distal Intergenic	ENSMUSG00000042821	Snai1	snail family zinc finger 1
chr2	170495360	170495543	184	185	Promoter	ENSMUSG00000052033	Pfdn4	prefoldin 4
chr2	173730568	173730831	264	265	Distal Intergenic	ENSMUSG00000054455	Vapb	vesicle-associated membrane protein, associated protein B and C
chr2	181307114	181307205	92	93	Genebody	ENSMUSG00000027581	Stmn3	stathmin-like 3
chr3	5210367	5210492	126	127	Genebody	ENSMUSG00000025255	Zfhx4	zinc finger homeodomain 4
chr3	5236443	5238238	1796	1797	Genebody	ENSMUSG00000025255	Zfhx4	zinc finger homeodomain 4
chr3	9346798	9346911	114	115	Distal Intergenic	ENSMUSG00000097365	C030034L19Rik	RIKEN cDNA C030034L19 gene
chr3	9451639	9451742	104	105	Genebody	ENSMUSG00000040209	Zfp704	zinc finger protein 704
chr3	10013261	10013294	34	35	Promoter	ENSMUSG00000027533	Fabp5	fatty acid binding protein 5, epidermal
chr3	14862537	14862581	45	46	Promoter	ENSMUSG00000027559	Car3	carbonic anhydrase 3
chr3	31023079	31023456	378	379	Genebody	ENSMUSG00000037643	Prkci	protein kinase C, iota
chr3	34774011	34774167	157	158	Promoter	ENSMUSG00000106519	Gm38509	predicted gene, 38509
chr3	37723115	37723848	734	735	Promoter	ENSMUSG00000058174	Gm5148	predicted gene 5148
chr3	37757997	37758311	315	316	Distal Intergenic	ENSMUSG00000058174	Gm5148	predicted gene 5148
chr3	49756519	49756664	146	147	Promoter	ENSMUSG00000037892	Pcdh18	protocadherin 18
chr3	51916268	51916567	300	301	Genebody	ENSMUSG00000061143	Maml3	mastermind like transcriptional coactivator 3
chr3	53118755	53118860	106	107	Genebody	ENSMUSG00000048332	Lhfp	lipoma HMGIC fusion partner
chr3	54155795	54155867	73	74	Promoter	ENSMUSG00000027748	Trpc4	transient receptor potential cation channel, subfamily C, member 4
chr3	55461745	55462101	357	358	Promoter	ENSMUSG00000027797	Dclk1	doublecortin-like kinase 1
chr3	57470722	57471585	864	865	Genebody	ENSMUSG00000027801	Tm4sf4	transmembrane 4 superfamily member 4
chr3	78338440	78338650	211	212	Distal Intergenic	ENSMUSG00000062232	Rapgef2	Rap guanine nucleotide exchange factor (GEF) 2
chr3	83129235	83129348	114	115	Promoter	ENSMUSG00000074517	Gm10710	predicted gene 10710
chr3	88622406	88622619	214	215	Promoter	ENSMUSG00000028059	Arhgef2	rho/rac guanine nucleotide exchange factor (GEF) 2
chr3	89320101	89320334	234	235	Promoter	ENSMUSG00000028039	Efna3	ephrin A3
chr3	89896429	89896690	262	263	Genebody	ENSMUSG00000027947	Il6ra	interleukin 6 receptor, alpha
chr3	95696370	95696749	380	381	Distal Intergenic	ENSMUSG00000015850	Adamtsl4	ADAMTS-like 4
chr3	98383198	98383513	316	317	Promoter	ENSMUSG00000050064	Zfp697	zinc finger protein 697
chr3	101805642	101805865	224	225	Distal Intergenic	ENSMUSG00000044313	Mab21l3	mab-21-like 3
chr3	107793450	107793756	307	308	Distal Intergenic	ENSMUSG00000014599	Csf1	colony stimulating factor 1 (macrophage)
chr3	109025477	109025920	444	445	Promoter	ENSMUSG00000040339	Fam102b	family with sequence similarity 102, member B
chr3	109026689	109026920	232	233	Promoter	ENSMUSG00000040339	Fam102b	family with sequence similarity 102, member B
chr3	117575834	117575904	71	72	Promoter	ENSMUSG00000033342	Plppr5	phospholipid phosphatase related 5
chr3	118430725	118431176	452	453	Genebody	ENSMUSG00000065569	Mir137	microRNA 137
chr3	127544831	127545508	678	679	Promoter	ENSMUSG00000065482	Mir302c	microRNA 302c
chr3	127626428	127627428	1001	1002	Distal Intergenic	ENSMUSG00000027967	Neurog2	neurogenin 2
chr3	127631157	127631510	354	355	Promoter	ENSMUSG00000027967	Neurog2	neurogenin 2
chr3	129206838	129207305	468	469	Genebody	ENSMUSG00000028023	Pitx2	paired-like homeodomain transcription factor 2
chr3	129221022	129221354	333	334	Distal Intergenic	ENSMUSG00000028023	Pitx2	paired-like homeodomain transcription factor 2
chr3	132086987	132087086	100	101	Promoter	ENSMUSG00000028031	Dkk2	dickkopf WNT signaling pathway inhibitor 2
chr3	135636532	135636845	314	315	Genebody	ENSMUSG00000028163	Nfkb1	nuclear factor of kappa light polypeptide gene enhancer in B cells 1, p105
chr3	145632911	145633187	277	278	Distal Intergenic	ENSMUSG00000028195	Ccn1	cellular communication network factor 1
chr3	149219262	149219655	394	395	Distal Intergenic	ENSMUSG00000028184	Adgrl2	adhesion G protein-coupled receptor L2
chr3	149314217	149314641	425	426	Genebody	ENSMUSG00000028184	Adgrl2	adhesion G protein-coupled receptor L2
chr4	9845350	9846197	848	849	Promoter	ENSMUSG00000051279	Gdf6	growth differentiation factor 6
chr4	15241228	15241374	147	148	Distal Intergenic	ENSMUSG00000043252	Tmem64	transmembrane protein 64
chr4	16224415	16225125	711	712	Genebody	ENSMUSG00000085112	A530072M11Rik	RIKEN cDNA gene A530072M11
chr4	32250605	32251058	454	455	Genebody	ENSMUSG00000040270	Bach2	BTB and CNC homology, basic leucine zipper transcription factor 2
chr4	32337803	32337905	103	104	Genebody	ENSMUSG00000040270	Bach2	BTB and CNC homology, basic leucine zipper transcription factor 2
chr4	41576044	41576387	344	345	Genebody	ENSMUSG00000061322	Dnai1	dynein axonemal intermediate chain 1
chr4	59239450	59239684	235	236	Distal Intergenic	NA	Gm12596	predicted gene 12596
chr4	82538637	82538871	235	236	Genebody	ENSMUSG00000087413	Gm11266	predicted gene 11266
chr4	84527866	84528590	725	726	Genebody	ENSMUSG00000028487	Bnc2	basonuclin 2
chr4	93999397	93999433	37	38	Distal Intergenic	ENSMUSG00000028578	Caap1	caspase activity and apoptosis inhibitor 1
chr4	99655161	99655281	121	122	Promoter	ENSMUSG00000067261	Foxd3	forkhead box D3
chr4	99660619	99661016	398	399	Distal Intergenic	ENSMUSG00000067261	Foxd3	forkhead box D3
chr4	100097564	100098007	444	445	Promoter	ENSMUSG00000035305	Ror1	receptor tyrosine kinase-like orphan receptor 1
chr4	106615881	106616982	1102	1103	Promoter	ENSMUSG00000054362	Lexm	lymphocyte expansion molecule
chr4	106977316	106977620	305	306	Genebody	ENSMUSG00000061887	Ssbp3	single-stranded DNA binding protein 3
chr4	124358210	124358436	227	228	Distal Intergenic	NA	1700057H15Rik	RIKEN cDNA 1700057H15 gene
chr4	124660125	124660196	72	73	Genebody	ENSMUSG00000090125	Pou3f1	POU domain, class 3, transcription factor 1
chr4	132076803	132077039	237	238	Promoter	ENSMUSG00000028906	Epb41	erythrocyte membrane protein band 4.1
chr4	133037440	133037658	219	220	Promoter	ENSMUSG00000037692	Ahdc1	AT hook, DNA binding motif, containing 1
chr4	133213057	133213756	700	701	Promoter	ENSMUSG00000028865	Cd164l2	CD164 sialomucin-like 2
chr4	134160648	134161118	471	472	Genebody	ENSMUSG00000037443	Cep85	centrosomal protein 85
chr4	139767245	139767434	190	191	Genebody	ENSMUSG00000028736	Pax7	paired box 7
chr4	141247061	141247444	384	385	Promoter	ENSMUSG00000028919	Arhgef19	Rho guanine nucleotide exchange factor (GEF) 19
chr4	143380653	143381109	457	458	Distal Intergenic	ENSMUSG00000041805	Pramel1	PRAME like 1
chr4	144404053	144404382	330	331	Genebody	ENSMUSG00000028591	Pramel13	PRAME like 13
chr4	144949521	144949715	195	196	Distal Intergenic	ENSMUSG00000066026	Dhrs3	dehydrogenase/reductase (SDR family) member 3
chr4	149048775	149049089	315	316	Genebody	ENSMUSG00000028975	Pex14	peroxisomal biogenesis factor 14
chr4	149255258	149255815	558	559	Genebody	ENSMUSG00000063077	Kif1b	kinesin family member 1B
chr4	154473608	154473787	180	181	Genebody	ENSMUSG00000039410	Prdm16	PR domain containing 16
chr4	154594687	154594768	82	83	Genebody	ENSMUSG00000039410	Prdm16	PR domain containing 16
chr4	156059663	156059967	305	306	Promoter	ENSMUSG00000086549	Gm13648	predicted gene 13648
chr4_GL456216_random	13847	13920	74	75	Promoter	NA	Dhrsx	dehydrogenase/reductase (SDR family) X chromosome
chr5	5559693	5560070	378	379	Promoter	ENSMUSG00000040464	Gtpbp10	GTP-binding protein 10 (putative)
chr5	19227986	19228255	270	271	Promoter	ENSMUSG00000040003	Magi2	membrane associated guanylate kinase, WW and PDZ domain containing 2
chr5	28167873	28168307	435	436	Genebody	ENSMUSG00000039095	En2	engrailed 2
chr5	28463017	28463250	234	235	Genebody	ENSMUSG00000097726	9530036O11Rik	RIKEN cDNA 9530036O11Rik
chr5	28463352	28464106	755	756	Genebody	ENSMUSG00000097726	9530036O11Rik	RIKEN cDNA 9530036O11Rik
chr5	30588928	30589018	91	92	Promoter	ENSMUSG00000053214	Gm9899	predicted gene 9899
chr5	33435618	33436197	580	581	Promoter	ENSMUSG00000029112	Nkx1-1	NK1 homeobox 1
chr5	37825246	37825701	456	457	Promoter	ENSMUSG00000048450	Msx1	msh homeobox 1
chr5	38276080	38276317	238	239	Promoter	ENSMUSG00000051596	Otop1	otopetrin 1
chr5	41755461	41755564	104	105	Distal Intergenic	ENSMUSG00000049691	Nkx3-2	NK3 homeobox 2
chr5	41767695	41767842	148	149	Distal Intergenic	ENSMUSG00000049691	Nkx3-2	NK3 homeobox 2
chr5	47984817	47985092	276	277	Promoter	ENSMUSG00000031558	Slit2	slit guidance ligand 2
chr5	53212492	53212654	163	164	Promoter	ENSMUSG00000029189	Sel1l3	sel-1 suppressor of lin-12-like 3 (C. elegans)
chr5	67099888	67099974	87	88	Promoter	ENSMUSG00000012520	Phox2b	paired-like homeobox 2b
chr5	75076804	75077089	286	287	Promoter	ENSMUSG00000035946	Gsx2	GS homeobox 2
chr5	75149444	75149989	546	547	Distal Intergenic	ENSMUSG00000029231	Pdgfra	platelet derived growth factor receptor, alpha polypeptide
chr5	75150801	75150982	182	183	Promoter	ENSMUSG00000029231	Pdgfra	platelet derived growth factor receptor, alpha polypeptide
chr5	96964489	96964720	232	233	Distal Intergenic	ENSMUSG00000034663	Bmp2k	BMP2 inducible kinase
chr5	101662081	101662594	514	515	Genebody	ENSMUSG00000035187	Nkx6-1	NK6 homeobox 1
chr5	109556362	109556533	172	173	Promoter	ENSMUSG00000033467	Crlf2	cytokine receptor-like factor 2
chr5	120426925	120427178	254	255	Genebody	ENSMUSG00000029595	Lhx5	LIM homeobox protein 5
chr5	125141301	125141459	159	160	Genebody	ENSMUSG00000029478	Ncor2	nuclear receptor co-repressor 2
chr5	126769312	126769451	140	141	Distal Intergenic	ENSMUSG00000105490	4933438B17Rik	RIKEN cDNA 4933438B17 gene
chr5	135489976	135490224	249	250	Promoter	ENSMUSG00000039959	Hip1	huntingtin interacting protein 1
chr5	135851673	135851834	162	163	Genebody	ENSMUSG00000039860	Srrm3	serine/arginine repetitive matrix 3
chr5	139545239	139545727	489	490	Promoter	ENSMUSG00000029546	Uncx	UNC homeobox
chr5	139552808	139553089	282	283	Distal Intergenic	ENSMUSG00000029546	Uncx	UNC homeobox
chr5	139554708	139554933	226	227	Distal Intergenic	ENSMUSG00000029546	Uncx	UNC homeobox
chr5	139909468	139909841	374	375	Promoter	ENSMUSG00000048988	Elfn1	leucine rich repeat and fibronectin type III, extracellular 1
chr5	140608089	140608794	706	707	Promoter	ENSMUSG00000029570	Lfng	LFNG O-fucosylpeptide 3-beta-N-acetylglucosaminyltransferase
chr5	143526690	143526841	152	153	Promoter	ENSMUSG00000001847	Rac1	Rac family small GTPase 1
chr5	147191105	147191415	311	312	Downstream (<=3k)	ENSMUSG00000053129	Gsx1	GS homeobox 1
chr5	147191465	147191600	136	137	Distal Intergenic	ENSMUSG00000053129	Gsx1	GS homeobox 1
chr5	147222204	147222754	551	552	Distal Intergenic	ENSMUSG00000053129	Gsx1	GS homeobox 1
chr5	147274286	147274489	204	205	Genebody	ENSMUSG00000092570	Plut	PDX1 associated lncRNA, upregulator of transcription
chr5	147274821	147275192	372	373	Genebody	ENSMUSG00000092570	Plut	PDX1 associated lncRNA, upregulator of transcription
chr5	147304020	147304313	294	295	Genebody	ENSMUSG00000029646	Cdx2	caudal type homeobox 2
chr5	150196537	150197349	813	814	Promoter	ENSMUSG00000056602	Fry	FRY microtubule binding protein
chr6	6864409	6864804	396	397	Promoter	ENSMUSG00000094868	Dlx6os2	distal-less homeobox 6, opposite strand 2
chr6	6875637	6876049	413	414	Distal Intergenic	ENSMUSG00000090063	Dlx6os1	distal-less homeobox 6, opposite strand 1
chr6	6878693	6879015	323	324	Genebody	ENSMUSG00000029755	Dlx5	distal-less homeobox 5
chr6	6879501	6879615	115	116	Genebody	ENSMUSG00000029755	Dlx5	distal-less homeobox 5
chr6	8875341	8875670	330	331	Distal Intergenic	ENSMUSG00000046178	Nxph1	neurexophilin 1
chr6	8958409	8958640	232	233	Genebody	ENSMUSG00000046178	Nxph1	neurexophilin 1
chr6	31562382	31562683	302	303	Promoter	ENSMUSG00000025608	Podxl	podocalyxin-like
chr6	31568042	31568524	483	484	Distal Intergenic	ENSMUSG00000025608	Podxl	podocalyxin-like
chr6	39295822	39296190	369	370	Distal Intergenic	ENSMUSG00000029924	Slc37a3	solute carrier family 37 (glycerol-3-phosphate transporter), member 3
chr6	39381210	39381433	224	225	Promoter	ENSMUSG00000029923	Rab19	RAB19, member RAS oncogene family
chr6	51169063	51169225	163	164	Distal Intergenic	ENSMUSG00000065505	Mir148a	microRNA 148a
chr6	52224523	52224962	440	441	Promoter	ENSMUSG00000038227	Hoxa9	homeobox A9
chr6	52226869	52227183	315	316	Promoter	ENSMUSG00000038227	Hoxa9	homeobox A9
chr6	52248778	52249262	485	486	Promoter	ENSMUSG00000086427	Hoxa11os	homeobox A11, opposite strand
chr6	52258788	52259339	552	553	Promoter	ENSMUSG00000038203	Hoxa13	homeobox A13
chr6	52312872	52313328	457	458	Promoter	ENSMUSG00000005503	Evx1	even-skipped homeobox 1
chr6	77978844	77979279	436	437	Promoter	ENSMUSG00000063063	Ctnna2	catenin (cadherin associated protein), alpha 2
chr6	83032365	83032556	192	193	Promoter	ENSMUSG00000068335	Dok1	docking protein 1
chr6	83692881	83693316	436	437	Genebody	ENSMUSG00000085794	Vax2os	ventral anterior homeobox 2, opposite strand
chr6	85186565	85186706	142	143	Promoter	ENSMUSG00000033726	Emx1	empty spiracles homeobox 1
chr6	85380752	85380884	133	134	Distal Intergenic	ENSMUSG00000051343	Rab11fip5	RAB11 family interacting protein 5 (class I)
chr6	88203195	88203536	342	343	Promoter	ENSMUSG00000015053	Gata2	GATA binding protein 2
chr6	99519206	99520005	800	801	Promoter	ENSMUSG00000030067	Foxp1	forkhead box P1
chr6	100525733	100526112	380	381	Promoter	ENSMUSG00000101553	1700049E22Rik	RIKEN cDNA 1700049E22 gene
chr6	101329493	101329809	317	318	Genebody	ENSMUSG00000035357	Pdzrn3	PDZ domain containing RING finger 3
chr6	114509442	114509645	204	205	Distal Intergenic	ENSMUSG00000053004	Hrh1	histamine receptor H1
chr6	114514156	114514358	203	204	Distal Intergenic	ENSMUSG00000053004	Hrh1	histamine receptor H1
chr6	114616663	114616822	160	161	Distal Intergenic	ENSMUSG00000030314	Atg7	autophagy related 7
chr6	120987686	120987994	309	310	Genebody	ENSMUSG00000051586	Mical3	microtubule associated monooxygenase, calponin and LIM domain containing 3
chr6	131293250	131293291	42	43	Promoter	ENSMUSG00000030188	Magohb	mago homolog B, exon junction complex core component
chr6	136468419	136468699	281	282	Distal Intergenic	ENSMUSG00000030213	Atf7ip	activating transcription factor 7 interacting protein
chr6	142506608	142507324	717	718	Promoter	ENSMUSG00000030246	Ldhb	lactate dehydrogenase B
chr6	142511629	142512079	451	452	Distal Intergenic	ENSMUSG00000030246	Ldhb	lactate dehydrogenase B
chr6	145864693	145865095	403	404	Promoter	ENSMUSG00000030256	Bhlhe41	basic helix-loop-helix family, member e41
chr7	4532251	4532524	274	275	Promoter	ENSMUSG00000055809	Dnaaf3	dynein, axonemal assembly factor 3
chr7	6784335	6784958	624	625	Genebody	ENSMUSG00000092815	Mir3099	microRNA 3099
chr7	6913757	6913964	208	209	Genebody	ENSMUSG00000051527	Usp29	ubiquitin specific peptidase 29
chr7	7297553	7297678	126	127	Promoter	ENSMUSG00000000605	Clcn4	chloride channel, voltage-sensitive 4
chr7	7685950	7687545	1596	1597	Promoter	ENSMUSG00000070841	Vmn2r34	vomeronasal 2, receptor 34
chr7	9992035	9993416	1382	1383	Promoter	ENSMUSG00000096180	Vmn2r49	vomeronasal 2, receptor 49
chr7	24610386	24610869	484	485	Promoter	ENSMUSG00000074277	Phldb3	pleckstrin homology like domain, family B, member 3
chr7	24611450	24612339	890	891	Promoter	ENSMUSG00000074277	Phldb3	pleckstrin homology like domain, family B, member 3
chr7	25150156	25150617	462	463	Promoter	ENSMUSG00000074274	D930028M14Rik	RIKEN cDNA D930028M14 gene
chr7	26593853	26594209	357	358	Distal Intergenic	ENSMUSG00000091924	Vmn1r185	vomeronasal 1 receptor 185
chr7	37563326	37563974	649	650	Genebody	ENSMUSG00000043456	Zfp536	zinc finger protein 536
chr7	45176770	45177151	382	383	Genebody	ENSMUSG00000095276	Gfy	golgi-associated olfactory signaling regulator
chr7	45338622	45338985	364	365	Promoter	ENSMUSG00000003863	Ppfia3	protein tyrosine phosphatase, receptor type, f polypeptide (PTPRF), interacting protein (liprin), alpha 3
chr7	45643116	45643230	115	116	Promoter	ENSMUSG00000042918	Mamstr	MEF2 activating motif and SAP domain containing transcriptional regulator
chr7	45644095	45644424	330	331	Promoter	ENSMUSG00000042918	Mamstr	MEF2 activating motif and SAP domain containing transcriptional regulator
chr7	49638039	49638816	778	779	Promoter	ENSMUSG00000030507	Dbx1	developing brain homeobox 1
chr7	49639077	49639335	259	260	Distal Intergenic	ENSMUSG00000030507	Dbx1	developing brain homeobox 1
chr7	70281423	70281929	507	508	Genebody	ENSMUSG00000109097	Gm29683	predicted gene, 29683
chr7	70325701	70325804	104	105	Genebody	ENSMUSG00000109097	Gm29683	predicted gene, 29683
chr7	70358093	70358227	135	136	Promoter	ENSMUSG00000030551	Nr2f2	nuclear receptor subfamily 2, group F, member 2
chr7	70362672	70362829	158	159	Genebody	ENSMUSG00000030551	Nr2f2	nuclear receptor subfamily 2, group F, member 2
chr7	70796097	70796781	685	686	Distal Intergenic	ENSMUSG00000100005	B130024G19Rik	RIKEN cDNA B130024G19 gene
chr7	71023583	71023979	397	398	Genebody	ENSMUSG00000100005	B130024G19Rik	RIKEN cDNA B130024G19 gene
chr7	75983035	75983498	464	465	Distal Intergenic	ENSMUSG00000055652	Klhl25	kelch-like 25
chr7	78882626	78882747	122	123	Distal Intergenic	ENSMUSG00000065609	Mir7-2	microRNA 7-2
chr7	79507228	79507405	178	179	Promoter	ENSMUSG00000093238	Mir9-3	microRNA 9-3
chr7	96204785	96205397	613	614	Genebody	ENSMUSG00000048078	Tenm4	teneurin transmembrane protein 4
chr7	98837042	98837206	165	166	Promoter	ENSMUSG00000015957	Wnt11	wingless-type MMTV integration site family, member 11
chr7	99579490	99579734	245	246	Genebody	ENSMUSG00000018909	Arrb1	arrestin, beta 1
chr7	104353145	104353333	189	190	Promoter	ENSMUSG00000057143	Trim12c	tripartite motif-containing 12C
chr7	116038621	116038879	259	260	Promoter	ENSMUSG00000051910	Sox6	SRY (sex determining region Y)-box 6
chr7	131551585	131552028	444	445	Genebody	ENSMUSG00000050100	Hmx2	H6 homeobox 2
chr7	137320676	137320792	117	118	Distal Intergenic	ENSMUSG00000010476	Ebf3	early B cell factor 3
chr7	139530853	139530968	116	117	Genebody	ENSMUSG00000025477	Inpp5a	inositol polyphosphate-5-phosphatase A
chr7	142661799	142663755	1957	1958	Promoter	ENSMUSG00000048583	Igf2	insulin-like growth factor 2
chr7	143461738	143462004	267	268	Promoter	ENSMUSG00000037664	Cdkn1c	cyclin-dependent kinase inhibitor 1C (P57)
chr8	3630719	3630848	130	131	Promoter	ENSMUSG00000004626	Stxbp2	syntaxin binding protein 2
chr8	7351078	7351153	76	77	Distal Intergenic	ENSMUSG00000001300	Efnb2	ephrin B2
chr8	10921548	10921975	428	429	Distal Intergenic	ENSMUSG00000038917	3930402G23Rik	RIKEN cDNA 3930402G23 gene
chr8	11477710	11477889	180	181	Promoter	ENSMUSG00000096957	E230013L22Rik	RIKEN cDNA E230013L22 gene
chr8	12398110	12398334	225	226	Promoter	ENSMUSG00000096014	Sox1	SRY (sex determining region Y)-box 1
chr8	15026603	15027209	607	608	Genebody	ENSMUSG00000055675	Kbtbd11	kelch repeat and BTB (POZ) domain containing 11
chr8	25070162	25070631	470	471	Genebody	ENSMUSG00000031557	Plekha2	pleckstrin homology domain-containing, family A (phosphoinositide binding specific) member 2
chr8	35881817	35882828	1012	1013	Promoter	ENSMUSG00000109761	5430403N17Rik	RIKEN cDNA 5430403N17 gene
chr8	46293293	46293534	242	243	Promoter	ENSMUSG00000047171	Helt	helt bHLH transcription factor
chr8	46295635	46296100	466	467	Promoter	ENSMUSG00000047171	Helt	helt bHLH transcription factor
chr8	57323407	57323966	560	561	Genebody	NA	Hand2os1	Hand2, opposite strand 1
chr8	57328027	57328319	293	294	Distal Intergenic	ENSMUSG00000097910	Hdnr	Hand2 downstream lncRNA
chr8	57405267	57405590	324	325	Genebody	ENSMUSG00000031610	Scrg1	scrapie responsive gene 1
chr8	61283243	61283834	592	593	Genebody	ENSMUSG00000099419	1700001D01Rik	RIKEN cDNA 1700001D01 gene
chr8	64834323	64834655	333	334	Genebody	ENSMUSG00000031605	Klhl2	kelch-like 2, Mayven
chr8	66687579	66687692	114	115	Promoter	ENSMUSG00000044014	Npy5r	neuropeptide Y receptor Y5
chr8	80315487	80315737	251	252	Distal Intergenic	ENSMUSG00000051839	Gypa	glycophorin A
chr8	84783798	84784140	343	344	Genebody	ENSMUSG00000001911	Nfix	nuclear factor I/X
chr8	91805744	91806154	411	412	Genebody	ENSMUSG00000031734	Irx3	Iroquois related homeobox 3
chr8	92359385	92359819	435	436	Promoter	ENSMUSG00000031737	Irx5	Iroquois homeobox 5
chr8	92674902	92674994	93	94	Promoter	ENSMUSG00000031738	Irx6	Iroquois homeobox 6
chr8	102783287	102783438	152	153	Genebody	ENSMUSG00000031673	Cdh11	cadherin 11
chr8	108696518	108696732	215	216	Genebody	ENSMUSG00000038872	Zfhx3	zinc finger homeobox 3
chr8	108697733	108698551	819	820	Genebody	ENSMUSG00000038872	Zfhx3	zinc finger homeobox 3
chr8	108712347	108713184	838	839	Promoter	ENSMUSG00000038872	Zfhx3	zinc finger homeobox 3
chr8	109312811	109313012	202	203	Distal Intergenic	NA	Gm1943	WD repeat domain 70 pseudogene
chr8	109704900	109704997	98	99	Promoter	ENSMUSG00000031728	Zfp821	zinc finger protein 821
chr8	113581804	113582038	235	236	Distal Intergenic	ENSMUSG00000078908	Mon1b	MON1 homolog B, secretory traffciking associated
chr8	120416640	120417166	527	528	Genebody	ENSMUSG00000031822	Gse1	genetic suppressor element 1, coiled-coil protein
chr8	121082453	121082593	141	142	Promoter	ENSMUSG00000097336	Fendrr	Foxf1 adjacent non-coding developmental regulatory RNA
chr8	121241796	121242168	373	374	Genebody	ENSMUSG00000097084	Foxl1	forkhead box L1
chr8	121258576	121258693	118	119	Genebody	ENSMUSG00000097084	Foxl1	forkhead box L1
chr8	123612344	123612660	317	318	Genebody	ENSMUSG00000039960	Rhou	ras homolog family member U
chr8	123884972	123885174	203	204	Genebody	ENSMUSG00000031972	Acta1	actin alpha 1, skeletal muscle
chr8	125996454	125997236	783	784	Promoter	ENSMUSG00000033998	Kcnk1	potassium channel, subfamily K, member 1
chr8	126839271	126839908	638	639	Promoter	NA	A630001O12Rik	RIKEN cDNA A630001O12 gene
chr9	32343989	32344162	174	175	Promoter	ENSMUSG00000032034	Kcnj5	potassium inwardly-rectifying channel, subfamily J, member 5
chr9	32544025	32545306	1282	1283	Promoter	ENSMUSG00000016087	Fli1	Friend leukemia integration 1
chr9	35372433	35372567	135	136	Distal Intergenic	ENSMUSG00000038119	Cdon	cell adhesion molecule-related/down-regulated by oncogenes
chr9	43453684	43454144	461	462	Distal Intergenic	ENSMUSG00000032013	Trim29	tripartite motif-containing 29
chr9	44883460	44883801	342	343	Genebody	ENSMUSG00000002028	Kmt2a	lysine (K)-specific methyltransferase 2A
chr9	45054805	45055069	265	266	Promoter	ENSMUSG00000070305	Mpzl3	myelin protein zero-like 3
chr9	46246737	46247181	445	446	Distal Intergenic	ENSMUSG00000032080	Apoa4	apolipoprotein A-IV
chr9	58201608	58201979	372	373	Promoter	ENSMUSG00000051243	Islr2	immunoglobulin superfamily containing leucine-rich repeat 2
chr9	61337169	61337455	287	288	Distal Intergenic	ENSMUSG00000032280	Tle3	transducin-like enhancer of split 3
chr9	63138247	63138562	316	317	Genebody	ENSMUSG00000022245	Skor1	SKI family transcriptional corepressor 1
chr9	63140046	63140342	297	298	Genebody	ENSMUSG00000022245	Skor1	SKI family transcriptional corepressor 1
chr9	63143719	63143991	273	274	Genebody	ENSMUSG00000022245	Skor1	SKI family transcriptional corepressor 1
chr9	63534213	63534638	426	427	Genebody	ENSMUSG00000037801	Iqch	IQ motif containing H
chr9	69766445	69767190	746	747	Genebody	ENSMUSG00000097623	B230323A14Rik	RIKEN cDNA B230323A14 gene
chr9	77427669	77428013	345	346	Distal Intergenic	ENSMUSG00000032352	Lrrc1	leucine rich repeat containing 1
chr9	81631676	81631851	176	177	Promoter	ENSMUSG00000097466	D430036J16Rik	RIKEN cDNA D430036J16 gene
chr9	91386994	91387175	182	183	Genebody	ENSMUSG00000036972	Zic4	zinc finger protein of the cerebellum 4
chr9	107950855	107951439	585	586	Promoter	ENSMUSG00000032586	Traip	TRAF-interacting protein
chr9	116383448	116383765	318	319	Distal Intergenic	ENSMUSG00000111243	Gm4668	predicted gene 4668
chr9	120676087	120677047	961	962	Genebody	ENSMUSG00000052658	5830454E08Rik	RIKEN cDNA 5830454E08 gene
chr9	124440629	124440839	211	212	Genebody	ENSMUSG00000093803	Ppp2r3d	protein phosphatase 2 (formerly 2A), regulatory subunit B'', delta
chrX	6779294	6779610	317	318	Promoter	ENSMUSG00000062393	Dgkk	diacylglycerol kinase kappa
chrX	12000315	12000449	135	136	Distal Intergenic	ENSMUSG00000040363	Bcor	BCL6 interacting corepressor
chrX	12137873	12138088	216	217	Genebody	ENSMUSG00000040363	Bcor	BCL6 interacting corepressor
chrX	12139602	12139745	144	145	Genebody	ENSMUSG00000040363	Bcor	BCL6 interacting corepressor
chrX	13881803	13882429	627	628	Distal Intergenic	ENSMUSG00000031012	Cask	calcium/calmodulin-dependent serine protein kinase (MAGUK family)
chrX	38252536	38252665	130	131	Promoter	ENSMUSG00000036502	Tmem255a	transmembrane protein 255A
chrX	38576186	38576421	236	237	Promoter	ENSMUSG00000031095	Cul4b	cullin 4B
chrX	41400804	41401427	624	625	Promoter	ENSMUSG00000001986	Gria3	glutamate receptor, ionotropic, AMPA3 (alpha 3)
chrX	60889831	60890337	507	508	Distal Intergenic	ENSMUSG00000045179	Sox3	SRY (sex determining region Y)-box 3
chrX	60890822	60891522	701	702	Promoter	ENSMUSG00000045179	Sox3	SRY (sex determining region Y)-box 3
chrX	83937526	83938531	1006	1007	Genebody	ENSMUSG00000045103	Dmd	dystrophin, muscular dystrophy
chrX	98583593	98583679	87	88	Genebody	ENSMUSG00000031214	Ophn1	oligophrenin 1
chrX	103622697	103623286	590	591	Promoter	ENSMUSG00000086370	Ftx	Ftx transcript, Xist regulator (non-protein coding)
chrX	103694831	103695049	219	220	Distal Intergenic	ENSMUSG00000033965	Slc16a2	solute carrier family 16 (monocarboxylic acid transporters), member 2
chrX	109095703	109095861	159	160	Promoter	ENSMUSG00000031246	Sh3bgrl	SH3-binding domain glutamic acid-rich protein like
chrX	142227488	142227781	294	295	Promoter	ENSMUSG00000042271	Nxt2	nuclear transport factor 2-like export factor 2
chrX	161712262	161712484	223	224	Distal Intergenic	ENSMUSG00000043518	Rai2	retinoic acid induced 2
chrX	164051407	164051657	251	252	Distal Intergenic	ENSMUSG00000031373	Car5b	carbonic anhydrase 5b, mitochondrial
chrX	168672231	168673025	795	796	Promoter	ENSMUSG00000031358	Msl3	MSL complex subunit 3
chrY	10195637	10196571	935	936	Distal Intergenic	ENSMUSG00000095172	Gm20822	predicted gene, 20822
chrY	13463604	13464737	1134	1135	Distal Intergenic	ENSMUSG00000095267	Ssty1	spermiogenesis specific transcript on the Y 1
chrY	21378067	21378423	357	358	Distal Intergenic	ENSMUSG00000093848	Gm20865	predicted gene, 20865
chrY	22185520	22186877	1358	1359	Distal Intergenic	ENSMUSG00000093993	Gm20736	predicted gene, 20736
chrY	23387707	23391219	3513	3514	Distal Intergenic	ENSMUSG00000095867	Gm20917	predicted gene, 20917
chrY	23828013	23828994	982	983	Distal Intergenic	ENSMUSG00000093868	Gm20809	predicted gene, 20809
chrY	35101790	35101880	91	92	Distal Intergenic	ENSMUSG00000093993	Gm20736	predicted gene, 20736
chrY	74678638	74679092	455	456	Distal Intergenic	ENSMUSG00000101155	Sly	Sycp3 like Y-linked
chrY	90744423	90744570	148	149	Distal Intergenic	ENSMUSG00000072844	G530011O06Rik	RIKEN cDNA G530011O06 gene
chrY	90777181	90777309	129	130	Distal Intergenic	ENSMUSG00000096768	Erdr1	erythroid differentiation regulator 1
chrY	90786494	90786629	136	137	Promoter	ENSMUSG00000096768	Erdr1	erythroid differentiation regulator 1
chrY	90827359	90827510	152	153	Distal Intergenic	ENSMUSG00000096768	Erdr1	erythroid differentiation regulator 1
chrY	90828225	90828634	410	411	Distal Intergenic	ENSMUSG00000096768	Erdr1	erythroid differentiation regulator 1
chrY	90828784	90829097	314	315	Distal Intergenic	ENSMUSG00000096768	Erdr1	erythroid differentiation regulator 1

## Sheet: Fig. 3 & 4(KO hypoDMRs) 
All hypoDMRs between Tet3 wildtype and knockout neuroectoderm cells from WGBS
seqnames	start	end	width	length	annotation	ENSEMBL	SYMBOL	GENENAME
chr1	4416903	4417216	314	315	Distal Intergenic	ENSMUSG00000025900	Rp1	retinitis pigmentosa 1 (human)
chr1	4808777	4809401	625	626	Promoter	ENSMUSG00000025903	Lypla1	lysophospholipase 1
chr1	5260973	5261062	90	91	Distal Intergenic	ENSMUSG00000033793	Atp6v1h	ATPase, H+ transporting, lysosomal V1 subunit H
chr1	5350752	5350929	178	179	Distal Intergenic	ENSMUSG00000025905	Oprk1	opioid receptor, kappa 1
chr1	5917474	5918042	569	570	Promoter	ENSMUSG00000033774	Npbwr1	neuropeptides B/W receptor 1
chr1	7090357	7091058	702	703	Promoter	ENSMUSG00000051285	Pcmtd1	protein-L-isoaspartate (D-aspartate) O-methyltransferase domain containing 1
chr1	7206164	7206598	435	436	Distal Intergenic	ENSMUSG00000051285	Pcmtd1	protein-L-isoaspartate (D-aspartate) O-methyltransferase domain containing 1
chr1	8936229	8936734	506	507	Genebody	ENSMUSG00000025909	Sntg1	syntrophin, gamma 1
chr1	8938096	8939289	1194	1195	Genebody	ENSMUSG00000025909	Sntg1	syntrophin, gamma 1
chr1	8940600	8941594	995	996	Genebody	ENSMUSG00000025909	Sntg1	syntrophin, gamma 1
chr1	9548399	9548703	305	306	Promoter	ENSMUSG00000025911	Adhfe1	alcohol dehydrogenase, iron containing, 1
chr1	9745633	9746176	544	545	Promoter	NA	1700034P13Rik	RIKEN cDNA 1700034P13 gene
chr1	9768860	9769188	329	330	Genebody	NA	1700034P13Rik	RIKEN cDNA 1700034P13 gene
chr1	11466371	11467367	997	998	Genebody	ENSMUSG00000057715	A830018L16Rik	RIKEN cDNA A830018L16 gene
chr1	11626856	11626945	90	91	Genebody	ENSMUSG00000057715	A830018L16Rik	RIKEN cDNA A830018L16 gene
chr1	12636736	12637182	447	448	Distal Intergenic	ENSMUSG00000097171	Gm17644	predicted gene, 17644
chr1	13057833	13058038	206	207	Distal Intergenic	ENSMUSG00000025938	Slco5a1	solute carrier organic anion transporter family, member 5A1
chr1	13094753	13096005	1253	1254	Distal Intergenic	ENSMUSG00000042414	Prdm14	PR domain containing 14
chr1	13103401	13103678	278	279	Distal Intergenic	ENSMUSG00000042414	Prdm14	PR domain containing 14
chr1	13104080	13104283	204	205	Distal Intergenic	ENSMUSG00000042414	Prdm14	PR domain containing 14
chr1	13125344	13125503	160	161	Promoter	ENSMUSG00000042414	Prdm14	PR domain containing 14
chr1	13128613	13128818	206	207	Promoter	ENSMUSG00000042414	Prdm14	PR domain containing 14
chr1	14756756	14757446	691	692	Promoter	ENSMUSG00000025930	Msc	musculin
chr1	14975659	14975761	103	104	Distal Intergenic	ENSMUSG00000032769	Trpa1	transient receptor potential cation channel, subfamily A, member 1
chr1	14975864	14976078	215	216	Distal Intergenic	ENSMUSG00000032769	Trpa1	transient receptor potential cation channel, subfamily A, member 1
chr1	15794653	15794847	195	196	Distal Intergenic	ENSMUSG00000025925	Terf1	telomeric repeat binding factor 1
chr1	16101628	16103099	1472	1473	Promoter	ENSMUSG00000043716	Rpl7	ribosomal protein L7
chr1	16953585	16953842	258	259	Genebody	ENSMUSG00000042686	Jph1	junctophilin 1
chr1	17467007	17467063	57	58	Distal Intergenic	ENSMUSG00000067780	Pi15	peptidase inhibitor 15
chr1	18078428	18078901	474	475	Distal Intergenic	ENSMUSG00000025774	Crisp4	cysteine-rich secretory protein 4
chr1	18106205	18107247	1043	1044	Distal Intergenic	ENSMUSG00000025774	Crisp4	cysteine-rich secretory protein 4
chr1	18537388	18538081	694	695	Distal Intergenic	ENSMUSG00000067773	Defb41	defensin beta 41
chr1	18658717	18659111	395	396	Distal Intergenic	ENSMUSG00000067773	Defb41	defensin beta 41
chr1	19372444	19372559	116	117	Distal Intergenic	ENSMUSG00000025927	Tfap2b	transcription factor AP-2 beta
chr1	20867504	20867969	466	467	Distal Intergenic	ENSMUSG00000097934	6720483E21Rik	RIKEN cDNA 6720483E21 gene
chr1	21201579	21201814	236	237	Distal Intergenic	ENSMUSG00000025933	Tmem14a	transmembrane protein 14A
chr1	22377302	22378017	716	717	Genebody	ENSMUSG00000041670	Rims1	regulating synaptic membrane exocytosis 1
chr1	24076084	24076388	305	306	Genebody	ENSMUSG00000026153	Fam135a	family with sequence similarity 135, member A
chr1	24699319	24699593	275	276	Genebody	ENSMUSG00000073725	Lmbrd1	LMBR1 domain containing 1
chr1	25590935	25591182	248	249	Genebody	ENSMUSG00000033569	Adgrb3	adhesion G protein-coupled receptor B3
chr1	25662160	25662244	85	86	Genebody	ENSMUSG00000033569	Adgrb3	adhesion G protein-coupled receptor B3
chr1	27159550	27159895	346	347	Distal Intergenic	ENSMUSG00000073722	4931408C20Rik	RIKEN cDNA 4931408C20 gene
chr1	30066778	30066872	95	96	Distal Intergenic	ENSMUSG00000099257	Mir6342	microRNA 6342
chr1	30874716	30875138	423	424	Promoter	ENSMUSG00000048874	Phf3	PHD finger protein 3
chr1	30947011	30948199	1189	1190	Promoter	ENSMUSG00000026064	Ptp4a1	protein tyrosine phosphatase 4a1
chr1	31701224	31701354	131	132	Distal Intergenic	ENSMUSG00000026058	Khdrbs2	KH domain containing, RNA binding, signal transduction associated 2
chr1	33019723	33020030	308	309	Distal Intergenic	ENSMUSG00000091318	Semp2l1	SUMO/sentrin specific peptidase 2-like 1
chr1	33636028	33636558	531	532	Genebody	ENSMUSG00000026134	Prim2	DNA primase, p58 subunit
chr1	33756070	33757203	1134	1135	Promoter	ENSMUSG00000042215	Bag2	BCL2-associated athanogene 2
chr1	33875712	33876166	455	456	Genebody	ENSMUSG00000042182	Bend6	BEN domain containing 6
chr1	33944964	33945566	603	604	Genebody	ENSMUSG00000026131	Dst	dystonin
chr1	34060542	34061282	741	742	Genebody	ENSMUSG00000026131	Dst	dystonin
chr1	34076241	34076681	441	442	Promoter	ENSMUSG00000026131	Dst	dystonin
chr1	34104964	34105463	500	501	Genebody	ENSMUSG00000105982	Mir6896	microRNA 6896
chr1	34116305	34116659	355	356	Promoter	ENSMUSG00000105982	Mir6896	microRNA 6896
chr1	34139608	34140974	1367	1368	Genebody	ENSMUSG00000026131	Dst	dystonin
chr1	34177766	34177977	212	213	Genebody	ENSMUSG00000026131	Dst	dystonin
chr1	34178087	34178495	409	410	Genebody	ENSMUSG00000026131	Dst	dystonin
chr1	34417608	34417718	111	112	Genebody	ENSMUSG00000092852	Mir5103	microRNA 5103
chr1	34433265	34434473	1209	1210	Promoter	ENSMUSG00000092852	Mir5103	microRNA 5103
chr1	34537422	34537765	344	345	Promoter	ENSMUSG00000026124	Cfc1	cripto, FRL-1, cryptic family 1
chr1	34602505	34602734	230	231	Distal Intergenic	ENSMUSG00000045174	Amer3	APC membrane recruitment 3
chr1	34678677	34678957	281	282	Promoter	ENSMUSG00000037509	Arhgef4	Rho guanine nucleotide exchange factor (GEF) 4
chr1	34806021	34806217	197	198	Genebody	ENSMUSG00000037509	Arhgef4	Rho guanine nucleotide exchange factor (GEF) 4
chr1	34840841	34841617	777	778	Promoter	ENSMUSG00000037503	Fam168b	family with sequence similarity 168, member B
chr1	35822320	35822724	405	406	Distal Intergenic	ENSMUSG00000045216	Hs6st1	heparan sulfate 6-O-sulfotransferase 1
chr1	35825309	35825641	333	334	Distal Intergenic	ENSMUSG00000045216	Hs6st1	heparan sulfate 6-O-sulfotransferase 1
chr1	35869721	35869924	204	205	Distal Intergenic	ENSMUSG00000045216	Hs6st1	heparan sulfate 6-O-sulfotransferase 1
chr1	36070149	36070944	796	797	Promoter	ENSMUSG00000045216	Hs6st1	heparan sulfate 6-O-sulfotransferase 1
chr1	36269410	36269486	77	78	Genebody	ENSMUSG00000047180	Neurl3	neuralized E3 ubiquitin protein ligase 3
chr1	36308602	36308775	174	175	Promoter	ENSMUSG00000037447	Arid5a	AT rich interactive domain 5A (MRF1-like)
chr1	36314642	36315254	613	614	Promoter	ENSMUSG00000037447	Arid5a	AT rich interactive domain 5A (MRF1-like)
chr1	36367638	36367851	214	215	Promoter	ENSMUSG00000010453	Kansl3	KAT8 regulatory NSL complex subunit 3
chr1	36546015	36546503	489	490	Promoter	ENSMUSG00000079610	Ankrd39	ankyrin repeat domain 39
chr1	36682799	36683239	441	442	Promoter	ENSMUSG00000046337	Fam178b	family with sequence similarity 178, member B
chr1	36744581	36744893	313	314	Promoter	ENSMUSG00000102416	4933424G06Rik	RIKEN cDNA 4933424G06 gene
chr1	36785619	36785867	249	250	Distal Intergenic	ENSMUSG00000026117	Zap70	zeta-chain (TCR) associated protein kinase
chr1	36803867	36804622	756	757	Genebody	ENSMUSG00000026116	Tmem131	transmembrane protein 131
chr1	36936538	36938184	1647	1648	Promoter	ENSMUSG00000026116	Tmem131	transmembrane protein 131
chr1	36985703	36987292	1590	1591	Distal Intergenic	ENSMUSG00000050122	Vwa3b	von Willebrand factor A domain containing 3B
chr1	37087851	37088080	230	231	Genebody	ENSMUSG00000050122	Vwa3b	von Willebrand factor A domain containing 3B
chr1	37691046	37691525	480	481	Genebody	ENSMUSG00000026090	Cracdl	capping protein inhibiting regulator of actin like
chr1	38130468	38131423	956	957	Promoter	ENSMUSG00000102716	Gm5099	predicted gene 5099
chr1	38210174	38210579	406	407	Genebody	ENSMUSG00000037138	Aff3	AF4/FMR2 family, member 3
chr1	38218241	38218451	211	212	Genebody	ENSMUSG00000037138	Aff3	AF4/FMR2 family, member 3
chr1	38767897	38768231	335	336	Distal Intergenic	ENSMUSG00000048814	Lonrf2	LON peptidase N-terminal domain and ring finger 2
chr1	38834896	38835646	751	752	Promoter	ENSMUSG00000048814	Lonrf2	LON peptidase N-terminal domain and ring finger 2
chr1	39369940	39370437	498	499	Promoter	ENSMUSG00000073702	Rpl31	ribosomal protein L31
chr1	39533599	39534323	725	726	Promoter	ENSMUSG00000003135	Cnot11	CCR4-NOT transcription complex, subunit 11
chr1	39702601	39702893	293	294	Genebody	ENSMUSG00000057173	Rfx8	regulatory factor X 8
chr1	39761907	39762317	411	412	Distal Intergenic	ENSMUSG00000057173	Rfx8	regulatory factor X 8
chr1	39906997	39907319	323	324	Genebody	ENSMUSG00000026074	Map4k4	mitogen-activated protein kinase kinase kinase kinase 4
chr1	40458364	40458481	118	119	Genebody	ENSMUSG00000026070	Il18r1	interleukin 18 receptor 1
chr1	40887663	40887919	257	258	Distal Intergenic	ENSMUSG00000079588	Tmem182	transmembrane protein 182
chr1	42888784	42889012	229	230	Promoter	ENSMUSG00000060679	Mrps9	mitochondrial ribosomal protein S9
chr1	43138401	43138565	165	166	Genebody	ENSMUSG00000008136	Fhl2	four and a half LIM domains 2
chr1	43882669	43882823	155	156	Distal Intergenic	ENSMUSG00000041763	Tpp2	tripeptidyl peptidase II
chr1	43899070	43899930	861	862	Genebody	ENSMUSG00000041763	Tpp2	tripeptidyl peptidase II
chr1	44042323	44042678	356	357	Distal Intergenic	ENSMUSG00000047343	Mettl21c	methyltransferase like 21C
chr1	44480822	44481331	510	511	Distal Intergenic	ENSMUSG00000056870	Gulp1	GULP, engulfment adaptor PTB domain containing 1
chr1	44959387	44959492	106	107	Distal Intergenic	ENSMUSG00000101701	4930521E06Rik	RIKEN cDNA 4930521E06 gene
chr1	45548525	45548623	99	100	Distal Intergenic	ENSMUSG00000026042	Col5a2	collagen, type V, alpha 2
chr1	48545749	48545978	230	231	Distal Intergenic	ENSMUSG00000051616	C230029F24Rik	RIKEN cDNA C230029F24 gene
chr1	50330028	50330119	92	93	Distal Intergenic	ENSMUSG00000026109	Tmeff2	transmembrane protein with EGF-like and two follistatin-like domains 2
chr1	51931465	51931925	461	462	Distal Intergenic	ENSMUSG00000018417	Myo1b	myosin IB
chr1	53394170	53394354	185	186	Distal Intergenic	ENSMUSG00000026095	Asnsd1	asparagine synthetase domain containing 1
chr1	54443847	54444145	299	300	Genebody	ENSMUSG00000041303	Gtf3c3	general transcription factor IIIC, polypeptide 3
chr1	54930784	54931140	357	358	Distal Intergenic	ENSMUSG00000052331	Ankrd44	ankyrin repeat domain 44
chr1	55083895	55085918	2024	2025	Genebody	ENSMUSG00000025980	Hspd1	heat shock protein 1 (chaperonin)
chr1	55089867	55090850	984	985	Promoter	ENSMUSG00000073676	Hspe1	heat shock protein 1 (chaperonin 10)
chr1	55226065	55226419	355	356	Promoter	ENSMUSG00000025978	Rftn2	raftlin family member 2
chr1	55238677	55239491	815	816	Promoter	ENSMUSG00000046994	Mars2	methionine-tRNA synthetase 2 (mitochondrial)
chr1	56098960	56099173	214	215	Distal Intergenic	ENSMUSG00000100372	1700003I22Rik	RIKEN cDNA 1700003I22 gene
chr1	56714479	56714540	62	63	Distal Intergenic	ENSMUSG00000045336	Hsfy2	heat shock transcription factor, Y-linked 2
chr1	56714715	56715307	593	594	Distal Intergenic	ENSMUSG00000045336	Hsfy2	heat shock transcription factor, Y-linked 2
chr1	58030140	58030757	618	619	Promoter	ENSMUSG00000063558	Aox1	aldehyde oxidase 1
chr1	58112870	58113167	298	299	Promoter	ENSMUSG00000064294	Aox3	aldehyde oxidase 3
chr1	58795311	58795502	192	193	Promoter	ENSMUSG00000026029	Casp8	caspase 8
chr1	59257028	59257352	325	326	Promoter	ENSMUSG00000026023	Cdk15	cyclin-dependent kinase 15
chr1	59604060	59604272	213	214	Genebody	ENSMUSG00000047361	Gm973	predicted gene 973
chr1	59668249	59669358	1110	1111	Promoter	ENSMUSG00000026021	Sumo1	small ubiquitin-like modifier 1
chr1	60852584	60854081	1498	1499	Distal Intergenic	ENSMUSG00000026011	Ctla4	cytotoxic T-lymphocyte-associated protein 4
chr1	61055262	61055447	186	187	Distal Intergenic	ENSMUSG00000026009	Icos	inducible T cell co-stimulator
chr1	61180941	61181377	437	438	Distal Intergenic	ENSMUSG00000085447	9530026F06Rik	RIKEN cDNA 9530026F06 gene
chr1	61498838	61499146	309	310	Distal Intergenic	ENSMUSG00000085447	9530026F06Rik	RIKEN cDNA 9530026F06 gene
chr1	61514263	61514859	597	598	Distal Intergenic	ENSMUSG00000052062	Pard3b	par-3 family cell polarity regulator beta
chr1	62722574	62722734	161	162	Genebody	ENSMUSG00000025969	Nrp2	neuropilin 2
chr1	62795939	62796053	115	116	Genebody	ENSMUSG00000025969	Nrp2	neuropilin 2
chr1	62984471	62984824	354	355	Genebody	ENSMUSG00000040865	Ino80d	INO80 complex subunit D
chr1	63309587	63309923	337	338	Genebody	ENSMUSG00000027520	Zdbf2	zinc finger, DBF-type containing 2
chr1	63804210	63804333	124	125	Distal Intergenic	ENSMUSG00000025961	4933402D24Rik	RIKEN cDNA 4933402D24 gene
chr1	64735251	64735812	562	563	Promoter	ENSMUSG00000045005	Fzd5	frizzled class receptor 5
chr1	65073194	65073925	732	733	Promoter	ENSMUSG00000025952	Crygc	crystallin, gamma C
chr1	65109752	65110406	655	656	Genebody	ENSMUSG00000044429	Cryga	crystallin, gamma A
chr1	65979951	65980024	74	75	Distal Intergenic	ENSMUSG00000025945	Crygf	crystallin, gamma F
chr1	66960501	66961230	730	731	Distal Intergenic	ENSMUSG00000061816	Myl1	myosin, light polypeptide 1
chr1	68589193	68589552	360	361	Genebody	ENSMUSG00000062209	Erbb4	erb-b2 receptor tyrosine kinase 4
chr1	68625036	68625428	393	394	Genebody	ENSMUSG00000062209	Erbb4	erb-b2 receptor tyrosine kinase 4
chr1	71645633	71646828	1196	1197	Genebody	ENSMUSG00000026193	Fn1	fibronectin 1
chr1	72121772	72122093	322	323	Genebody	ENSMUSG00000039395	Mreg	melanoregulin
chr1	72210513	72211146	634	635	Promoter	ENSMUSG00000039395	Mreg	melanoregulin
chr1	72228591	72229131	541	542	Distal Intergenic	ENSMUSG00000039395	Mreg	melanoregulin
chr1	72237421	72238370	950	951	Distal Intergenic	ENSMUSG00000039395	Mreg	melanoregulin
chr1	72712999	72714794	1796	1797	Promoter	ENSMUSG00000046330	Rpl37a	ribosomal protein L37a
chr1	72827218	72827936	719	720	Promoter	ENSMUSG00000039323	Igfbp2	insulin-like growth factor binding protein 2
chr1	72945731	72945872	142	143	Distal Intergenic	ENSMUSG00000101968	1700027A15Rik	RIKEN cDNA 1700027A15 gene
chr1	74256652	74257123	472	473	Genebody	ENSMUSG00000006304	Arpc2	actin related protein 2/3 complex, subunit 2
chr1	74386389	74386717	329	330	Distal Intergenic	ENSMUSG00000026177	Slc11a1	solute carrier family 11 (proton-coupled divalent metal ion transporters), member 1
chr1	74389656	74390142	487	488	Promoter	ENSMUSG00000026176	Ctdsp1	CTD (carboxy-terminal domain, RNA polymerase II, polypeptide A) small phosphatase 1
chr1	74809042	74809244	203	204	Distal Intergenic	ENSMUSG00000026167	Wnt10a	wingless-type MMTV integration site family, member 10A
chr1	74816663	74816878	216	217	Distal Intergenic	ENSMUSG00000026167	Wnt10a	wingless-type MMTV integration site family, member 10A
chr1	74893695	74894310	616	617	Promoter	ENSMUSG00000006546	Cryba2	crystallin, beta A2
chr1	74948356	74948433	78	79	Genebody	ENSMUSG00000006538	Ihh	Indian hedgehog
chr1	75209518	75209686	169	170	Promoter	ENSMUSG00000026200	Glb1l	galactosidase, beta 1-like
chr1	75323563	75323743	181	182	Distal Intergenic	ENSMUSG00000026209	Dnpep	aspartyl aminopeptidase
chr1	75345218	75345948	731	732	Distal Intergenic	ENSMUSG00000026208	Des	desmin
chr1	75360214	75360433	220	221	Promoter	ENSMUSG00000026208	Des	desmin
chr1	75369625	75369873	249	250	Promoter	ENSMUSG00000085653	Gm15179	predicted gene 15179
chr1	75375604	75375757	154	155	Promoter	ENSMUSG00000026207	Speg	SPEG complex locus
chr1	75387928	75388075	148	149	Genebody	ENSMUSG00000026207	Speg	SPEG complex locus
chr1	75388929	75389143	215	216	Genebody	ENSMUSG00000026207	Speg	SPEG complex locus
chr1	75495293	75495576	284	285	Genebody	ENSMUSG00000026211	Obsl1	obscurin-like 1
chr1	75509613	75509824	212	213	Genebody	ENSMUSG00000032968	Inha	inhibin alpha
chr1	75583182	75583293	112	113	Distal Intergenic	ENSMUSG00000006576	Slc4a3	solute carrier family 4 (anion exchanger), member 3
chr1	78200268	78200489	222	223	Distal Intergenic	ENSMUSG00000004872	Pax3	paired box 3
chr1	78412730	78412915	186	187	Genebody	ENSMUSG00000026245	Farsb	phenylalanyl-tRNA synthetase, beta subunit
chr1	78567806	78568347	542	543	Distal Intergenic	ENSMUSG00000012187	Mogat1	monoacylglycerol O-acyltransferase 1
chr1	80984020	80984135	116	117	Distal Intergenic	ENSMUSG00000054976	Nyap2	neuronal tyrosine-phophorylated phosphoinositide 3-kinase adaptor 2
chr1	81300608	81302000	1393	1394	Genebody	ENSMUSG00000054976	Nyap2	neuronal tyrosine-phophorylated phosphoinositide 3-kinase adaptor 2
chr1	81444086	81444498	413	414	Distal Intergenic	ENSMUSG00000054976	Nyap2	neuronal tyrosine-phophorylated phosphoinositide 3-kinase adaptor 2
chr1	81498614	81498739	126	127	Distal Intergenic	ENSMUSG00000054976	Nyap2	neuronal tyrosine-phophorylated phosphoinositide 3-kinase adaptor 2
chr1	81568949	81569060	112	113	Distal Intergenic	ENSMUSG00000054976	Nyap2	neuronal tyrosine-phophorylated phosphoinositide 3-kinase adaptor 2
chr1	84470561	84470835	275	276	Genebody	ENSMUSG00000045658	Pid1	phosphotyrosine interaction domain containing 1
chr1	84836953	84837593	641	642	Promoter	ENSMUSG00000026219	Trip12	thyroid hormone receptor interactor 12
chr1	85057637	85057841	205	206	Genebody	ENSMUSG00000089844	A530032D15Rik	RIKEN cDNA A530032D15Rik gene
chr1	86065967	86066474	508	509	Promoter	ENSMUSG00000026229	Psmd1	proteasome (prosome, macropain) 26S subunit, non-ATPase, 1
chr1	86301722	86302813	1092	1093	Promoter	ENSMUSG00000079445	B3gnt7	UDP-GlcNAc:betaGal beta-1,3-N-acetylglucosaminyltransferase 7
chr1	86305103	86305498	396	397	Promoter	NA	Gm28626	predicted gene 28626
chr1	86308950	86310515	1566	1567	Distal Intergenic	NA	Gm28626	predicted gene 28626
chr1	86313590	86314118	529	530	Distal Intergenic	NA	Gm28626	predicted gene 28626
chr1	86363709	86364080	372	373	Genebody	NA	C130036L24Rik	RIKEN cDNA C130036L24 gene
chr1	86380626	86381212	587	588	Distal Intergenic	ENSMUSG00000026237	Nmur1	neuromedin U receptor 1
chr1	86470917	86472179	1263	1264	Distal Intergenic	ENSMUSG00000036574	Tex44	testis expressed 44
chr1	86529673	86531202	1530	1531	Genebody	ENSMUSG00000026238	Ptma	prothymosin alpha
chr1	87541670	87541944	275	276	Genebody	ENSMUSG00000026259	Ngef	neuronal guanine nucleotide exchange factor
chr1	88605712	88605965	254	255	Distal Intergenic	ENSMUSG00000100798	Gm19589	predicted gene, 19589
chr1	88800021	88800922	902	903	Distal Intergenic	ENSMUSG00000097398	Platr5	pluripotency associated transcript 5
chr1	88810101	88810478	378	379	Distal Intergenic	ENSMUSG00000097398	Platr5	pluripotency associated transcript 5
chr1	89095913	89096121	209	210	Genebody	ENSMUSG00000036206	Sh3bp4	SH3-domain binding protein 4
chr1	89183372	89183909	538	539	Distal Intergenic	ENSMUSG00000036206	Sh3bp4	SH3-domain binding protein 4
chr1	89456243	89456782	540	541	Promoter	ENSMUSG00000055013	Agap1	ArfGAP with GTPase domain, ankyrin repeat and PH domain 1
chr1	89756514	89756650	137	138	Genebody	ENSMUSG00000055013	Agap1	ArfGAP with GTPase domain, ankyrin repeat and PH domain 1
chr1	89876484	89877155	672	673	Genebody	ENSMUSG00000034486	Gbx2	gastrulation brain homeobox 2
chr1	89918240	89918389	150	151	Distal Intergenic	ENSMUSG00000034486	Gbx2	gastrulation brain homeobox 2
chr1	89928739	89928970	232	233	Genebody	ENSMUSG00000034486	Gbx2	gastrulation brain homeobox 2
chr1	90202963	90203163	201	202	Promoter	ENSMUSG00000044337	Ackr3	atypical chemokine receptor 3
chr1	90914910	90915086	177	178	Promoter	ENSMUSG00000026303	Mlph	melanophilin
chr1	91017236	91017782	547	548	Genebody	ENSMUSG00000026305	Lrrfip1	leucine rich repeat (in FLII) interacting protein 1
chr1	91180162	91180321	160	161	Promoter	ENSMUSG00000034353	Ramp1	receptor (calcitonin) activity modifying protein 1
chr1	91345368	91345697	330	331	Genebody	ENSMUSG00000026308	Klhl30	kelch-like 30
chr1	91523769	91523997	229	230	Genebody	ENSMUSG00000034292	Traf3ip1	TRAF3 interacting protein 1
chr1	92648781	92649117	337	338	Promoter	ENSMUSG00000044055	Otos	otospiralin
chr1	92978908	92979126	219	220	Promoter	ENSMUSG00000026271	Gpr35	G protein-coupled receptor 35
chr1	93401447	93401860	414	415	Promoter	ENSMUSG00000034107	Ano7	anoctamin 7
chr1	93800385	93800785	401	402	Promoter	ENSMUSG00000026281	Dtymk	deoxythymidylate kinase
chr1	97865703	97865997	295	296	Promoter	ENSMUSG00000026335	Pam	peptidylglycine alpha-amidating monooxygenase
chr1	98385514	98385787	274	275	Distal Intergenic	ENSMUSG00000026336	Slco6d1	solute carrier organic anion transporter family, member 6d1
chr1	104994172	104994255	84	85	Genebody	ENSMUSG00000050840	Cdh20	cadherin 20
chr1	105780151	105780339	189	190	Promoter	ENSMUSG00000026321	Tnfrsf11a	tumor necrosis factor receptor superfamily, member 11a, NFKB activator
chr1	105844524	105844799	276	277	Genebody	ENSMUSG00000026321	Tnfrsf11a	tumor necrosis factor receptor superfamily, member 11a, NFKB activator
chr1	107823804	107823925	122	123	Distal Intergenic	ENSMUSG00000100457	D830032E09Rik	RIKEN cDNA D830032E09 gene
chr1	107926256	107926313	58	59	Genebody	ENSMUSG00000100457	D830032E09Rik	RIKEN cDNA D830032E09 gene
chr1	108327504	108328144	641	642	Distal Intergenic	ENSMUSG00000100457	D830032E09Rik	RIKEN cDNA D830032E09 gene
chr1	112455948	112456403	456	457	Distal Intergenic	ENSMUSG00000038702	Dsel	dermatan sulfate epimerase-like
chr1	112838401	112838812	412	413	Distal Intergenic	ENSMUSG00000038702	Dsel	dermatan sulfate epimerase-like
chr1	113963266	113963955	690	691	Genebody	ENSMUSG00000070695	Cntnap5a	contactin associated protein-like 5A
chr1	114770736	114771051	316	317	Distal Intergenic	ENSMUSG00000070695	Cntnap5a	contactin associated protein-like 5A
chr1	114809233	114809378	146	147	Distal Intergenic	ENSMUSG00000070695	Cntnap5a	contactin associated protein-like 5A
chr1	118012778	118013098	321	322	Genebody	ENSMUSG00000026374	Tsn	translin
chr1	118457061	118457478	418	419	Promoter	ENSMUSG00000107722	2900060B14Rik	RIKEN cDNA 2900060B14 gene
chr1	118759472	118760111	640	641	Distal Intergenic	ENSMUSG00000026380	Tfcp2l1	transcription factor CP2-like 1
chr1	119049406	119051425	2020	2021	Promoter	ENSMUSG00000048402	Gli2	GLI-Kruppel family member GLI2
chr1	119074920	119075554	635	636	Distal Intergenic	ENSMUSG00000048402	Gli2	GLI-Kruppel family member GLI2
chr1	119085936	119086063	128	129	Distal Intergenic	ENSMUSG00000048402	Gli2	GLI-Kruppel family member GLI2
chr1	119346159	119346188	30	31	Genebody	ENSMUSG00000037035	Inhbb	inhibin beta-B
chr1	120083078	120083456	379	380	Distal Intergenic	ENSMUSG00000050777	Tmem37	transmembrane protein 37
chr1	120469073	120469116	44	45	Distal Intergenic	ENSMUSG00000026390	Marco	macrophage receptor with collagenous structure
chr1	120644252	120644635	384	385	Genebody	ENSMUSG00000058665	En1	engrailed 1
chr1	127420573	127420904	332	333	Genebody	ENSMUSG00000026347	Tmem163	transmembrane protein 163
chr1	127780252	127780995	744	745	Genebody	ENSMUSG00000026349	Ccnt2	cyclin T2
chr1	128038648	128038962	315	316	Genebody	ENSMUSG00000036086	Zranb3	zinc finger, RAN-binding domain containing 3
chr1	128357639	128358482	844	845	Promoter	ENSMUSG00000026355	Mcm6	minichromosome maintenance complex component 6
chr1	128399806	128401647	1842	1843	Genebody	ENSMUSG00000026356	Dars	aspartyl-tRNA synthetase
chr1	130599976	130600087	112	113	Genebody	ENSMUSG00000042554	Zp3r	zona pellucida 3 receptor
chr1	130600532	130601045	514	515	Genebody	ENSMUSG00000042554	Zp3r	zona pellucida 3 receptor
chr1	131095886	131096636	751	752	Promoter	ENSMUSG00000016528	Mapkapk2	MAP kinase-activated protein kinase 2
chr1	131135810	131137089	1280	1281	Promoter	ENSMUSG00000016526	Dyrk3	dual-specificity tyrosine-(Y)-phosphorylation regulated kinase 3
chr1	131524398	131524961	564	565	Genebody	ENSMUSG00000026425	Srgap2	SLIT-ROBO Rho GTPase activating protein 2
chr1	131555200	131555445	246	247	Distal Intergenic	ENSMUSG00000055184	Fam72a	family with sequence similarity 72, member A
chr1	131566116	131566339	224	225	Distal Intergenic	ENSMUSG00000026432	Avpr1b	arginine vasopressin receptor 1B
chr1	131598999	131599348	350	351	Promoter	ENSMUSG00000026432	Avpr1b	arginine vasopressin receptor 1B
chr1	131613817	131613882	66	67	Distal Intergenic	ENSMUSG00000026432	Avpr1b	arginine vasopressin receptor 1B
chr1	131829036	131829468	433	434	Promoter	ENSMUSG00000013275	Slc41a1	solute carrier family 41, member 1
chr1	131884583	131885394	812	813	Distal Intergenic	ENSMUSG00000026433	Rab29	RAB29, member RAS oncogene family
chr1	131917219	131917614	396	397	Genebody	ENSMUSG00000026434	Nucks1	nuclear casein kinase and cyclin-dependent kinase substrate 1
chr1	131962261	131962566	306	307	Promoter	ENSMUSG00000026435	Slc45a3	solute carrier family 45, member 3
chr1	132197641	132198021	381	382	Promoter	ENSMUSG00000065435	Mir135b	microRNA 135b
chr1	132210967	132211311	345	346	Genebody	ENSMUSG00000065435	Mir135b	microRNA 135b
chr1	132291367	132291575	209	210	Distal Intergenic	ENSMUSG00000042115	Klhdc8a	kelch domain containing 8A
chr1	132380748	132381086	339	340	Genebody	ENSMUSG00000042066	Tmcc2	transmembrane and coiled-coil domains 2
chr1	132389618	132390261	644	645	Promoter	ENSMUSG00000042066	Tmcc2	transmembrane and coiled-coil domains 2
chr1	132703714	132704082	369	370	Genebody	ENSMUSG00000026442	Nfasc	neurofascin
chr1	132739201	132739573	373	374	Genebody	ENSMUSG00000026442	Nfasc	neurofascin
chr1	132850906	132851364	459	460	Distal Intergenic	ENSMUSG00000026443	Lrrn2	leucine rich repeat protein 2, neuronal
chr1	132921091	132921404	314	315	Genebody	ENSMUSG00000026443	Lrrn2	leucine rich repeat protein 2, neuronal
chr1	132928664	132928987	324	325	Genebody	ENSMUSG00000026443	Lrrn2	leucine rich repeat protein 2, neuronal
chr1	133018834	133020692	1859	1860	Promoter	ENSMUSG00000054387	Mdm4	transformed mouse 3T3 cell double minute 4
chr1	133023839	133024421	583	584	Promoter	ENSMUSG00000054387	Mdm4	transformed mouse 3T3 cell double minute 4
chr1	133026033	133026233	201	202	Promoter	ENSMUSG00000054387	Mdm4	transformed mouse 3T3 cell double minute 4
chr1	133028170	133028674	505	506	Promoter	ENSMUSG00000054387	Mdm4	transformed mouse 3T3 cell double minute 4
chr1	133367449	133367997	549	550	Promoter	ENSMUSG00000070644	Etnk2	ethanolamine kinase 2
chr1	133418209	133418345	137	138	Genebody	ENSMUSG00000070643	Sox13	SRY (sex determining region Y)-box 13
chr1	133422287	133422575	289	290	Promoter	ENSMUSG00000070643	Sox13	SRY (sex determining region Y)-box 13
chr1	133695793	133696021	229	230	Distal Intergenic	ENSMUSG00000051998	Lax1	lymphocyte transmembrane adaptor 1
chr1	133732914	133733244	331	332	Genebody	ENSMUSG00000098606	Mir6903	microRNA 6903
chr1	134189154	134189256	103	104	Promoter	ENSMUSG00000064246	Chil1	chitinase-like 1
chr1	134416512	134416966	455	456	Promoter	ENSMUSG00000026457	Adipor1	adiponectin receptor 1
chr1	134573013	134575053	2041	2042	Genebody	ENSMUSG00000042207	Kdm5b	lysine (K)-specific demethylase 5B
chr1	134747734	134747933	200	201	Genebody	ENSMUSG00000026452	Syt2	synaptotagmin II
chr1	135085373	135085629	257	258	Genebody	ENSMUSG00000042793	Lgr6	leucine-rich repeat-containing G protein-coupled receptor 6
chr1	135108637	135108990	354	355	Promoter	ENSMUSG00000097993	Ptprv	protein tyrosine phosphatase, receptor type, V
chr1	135148087	135148333	247	248	Promoter	ENSMUSG00000026426	Arl8a	ADP-ribosylation factor-like 8A
chr1	135217437	135217931	495	496	Distal Intergenic	ENSMUSG00000003051	Elf3	E74-like factor 3
chr1	135248513	135248850	338	339	Genebody	ENSMUSG00000003051	Elf3	E74-like factor 3
chr1	135311676	135312900	1225	1226	Promoter	ENSMUSG00000062580	Timm17a	translocase of inner mitochondrial membrane 17a
chr1	135507716	135508542	827	828	Promoter	ENSMUSG00000009418	Nav1	neuron navigator 1
chr1	135619952	135620420	469	470	Genebody	ENSMUSG00000009418	Nav1	neuron navigator 1
chr1	135675850	135676315	466	467	Genebody	ENSMUSG00000009418	Nav1	neuron navigator 1
chr1	135788773	135788961	189	190	Genebody	ENSMUSG00000026418	Tnni1	troponin I, skeletal, slow 1
chr1	136105602	136105833	232	233	Promoter	ENSMUSG00000026407	Cacna1s	calcium channel, voltage-dependent, L type, alpha 1S subunit
chr1	136159420	136160007	588	589	Promoter	ENSMUSG00000041642	Kif21b	kinesin family member 21B
chr1	136175100	136175558	459	460	Genebody	ENSMUSG00000041642	Kif21b	kinesin family member 21B
chr1	136215743	136216031	289	290	Genebody	ENSMUSG00000087230	Mroh3	maestro heat-like repeat family member 3
chr1	136394368	136394776	409	410	Distal Intergenic	ENSMUSG00000026404	Ddx59	DEAD box helicase 59
chr1	136470486	136470867	382	383	Promoter	ENSMUSG00000041498	Kif14	kinesin family member 14
chr1	136568951	136569882	932	933	Distal Intergenic	ENSMUSG00000041483	Zfp281	zinc finger protein 281
chr1	136579408	136579544	137	138	Genebody	ENSMUSG00000041483	Zfp281	zinc finger protein 281
chr1	136588660	136589099	440	441	Distal Intergenic	ENSMUSG00000041483	Zfp281	zinc finger protein 281
chr1	136625931	136626233	303	304	Promoter	ENSMUSG00000041483	Zfp281	zinc finger protein 281
chr1	136627340	136629162	1823	1824	Genebody	ENSMUSG00000041483	Zfp281	zinc finger protein 281
chr1	136661454	136662527	1074	1075	Distal Intergenic	ENSMUSG00000097113	Gm19705	predicted gene, 19705
chr1	136670318	136670792	475	476	Promoter	ENSMUSG00000097113	Gm19705	predicted gene, 19705
chr1	136676269	136676385	117	118	Genebody	ENSMUSG00000097113	Gm19705	predicted gene, 19705
chr1	136682695	136683954	1260	1261	Promoter	ENSMUSG00000097113	Gm19705	predicted gene, 19705
chr1	136706640	136707179	540	541	Genebody	NA	Platr22	pluripotency associated transcript 22
chr1	136707291	136708116	826	827	Genebody	NA	Platr22	pluripotency associated transcript 22
chr1	136733140	136733828	689	690	Distal Intergenic	NA	Platr22	pluripotency associated transcript 22
chr1	136758901	136759171	271	272	Distal Intergenic	NA	Platr22	pluripotency associated transcript 22
chr1	136769038	136769340	303	304	Distal Intergenic	NA	Platr22	pluripotency associated transcript 22
chr1	137173942	137174406	465	466	Distal Intergenic	ENSMUSG00000026398	Nr5a2	nuclear receptor subfamily 5, group A, member 2
chr1	137324158	137324599	442	443	Distal Intergenic	ENSMUSG00000026398	Nr5a2	nuclear receptor subfamily 5, group A, member 2
chr1	138123050	138124209	1160	1161	Genebody	ENSMUSG00000026395	Ptprc	protein tyrosine phosphatase, receptor type, C
chr1	138519014	138519142	129	130	Genebody	ENSMUSG00000026393	Nek7	NIMA (never in mitosis gene a)-related expressed kinase 7
chr1	138789437	138789546	110	111	Distal Intergenic	ENSMUSG00000019230	Lhx9	LIM homeobox protein 9
chr1	139716438	139716541	104	105	Genebody	ENSMUSG00000070594	Cfhr4	complement factor H-related 4
chr1	139716914	139717109	196	197	Genebody	ENSMUSG00000070594	Cfhr4	complement factor H-related 4
chr1	151010990	151011325	336	337	Distal Intergenic	ENSMUSG00000066842	Hmcn1	hemicentin 1
chr1	151685990	151686266	277	278	Genebody	ENSMUSG00000026483	Niban1	niban apoptosis regulator 1
chr1	152730566	152730782	217	218	Genebody	ENSMUSG00000055547	Apobec4	apolipoprotein B mRNA editing enzyme, catalytic polypeptide-like 4 (putative)
chr1	152779035	152779452	418	419	Distal Intergenic	ENSMUSG00000008475	Arpc5	actin related protein 2/3 complex, subunit 5
chr1	152792656	152792856	201	202	Distal Intergenic	ENSMUSG00000026480	Ncf2	neutrophil cytosolic factor 2
chr1	152815117	152815496	380	381	Genebody	ENSMUSG00000026480	Ncf2	neutrophil cytosolic factor 2
chr1	153031587	153032124	538	539	Promoter	ENSMUSG00000042751	Nmnat2	nicotinamide nucleotide adenylyltransferase 2
chr1	153032992	153034113	1122	1123	Promoter	ENSMUSG00000042751	Nmnat2	nicotinamide nucleotide adenylyltransferase 2
chr1	153037271	153037973	703	704	Genebody	ENSMUSG00000042751	Nmnat2	nicotinamide nucleotide adenylyltransferase 2
chr1	153093496	153095046	1551	1552	Promoter	ENSMUSG00000042751	Nmnat2	nicotinamide nucleotide adenylyltransferase 2
chr1	153098740	153099177	438	439	Genebody	ENSMUSG00000042751	Nmnat2	nicotinamide nucleotide adenylyltransferase 2
chr1	153101165	153101733	569	570	Genebody	ENSMUSG00000042751	Nmnat2	nicotinamide nucleotide adenylyltransferase 2
chr1	153219510	153219800	291	292	Genebody	ENSMUSG00000026478	Lamc1	laminin, gamma 1
chr1	153288146	153288486	341	342	Genebody	ENSMUSG00000026478	Lamc1	laminin, gamma 1
chr1	153316854	153317881	1028	1029	Genebody	ENSMUSG00000026478	Lamc1	laminin, gamma 1
chr1	153321237	153321956	720	721	Genebody	ENSMUSG00000026478	Lamc1	laminin, gamma 1
chr1	153330036	153330803	768	769	Promoter	ENSMUSG00000026478	Lamc1	laminin, gamma 1
chr1	153482032	153485354	3323	3324	Genebody	ENSMUSG00000042699	Dhx9	DEAH (Asp-Glu-Ala-His) box polypeptide 9
chr1	153488765	153489721	957	958	Promoter	ENSMUSG00000042699	Dhx9	DEAH (Asp-Glu-Ala-His) box polypeptide 9
chr1	153493511	153494418	908	909	Distal Intergenic	ENSMUSG00000042699	Dhx9	DEAH (Asp-Glu-Ala-His) box polypeptide 9
chr1	153901654	153902238	585	586	Promoter	ENSMUSG00000026473	Glul	glutamate-ammonia ligase (glutamine synthetase)
chr1	154118500	154118839	340	341	Distal Intergenic	ENSMUSG00000066797	Zfp648	zinc finger protein 648
chr1	154205411	154205518	108	109	Genebody	ENSMUSG00000066797	Zfp648	zinc finger protein 648
chr1	154786218	154786393	176	177	Genebody	ENSMUSG00000004110	Cacna1e	calcium channel, voltage-dependent, R type, alpha 1E subunit
chr1	155438227	155439137	911	912	Distal Intergenic	ENSMUSG00000026469	Xpr1	xenotropic and polytropic retrovirus receptor 1
chr1	155491756	155491944	189	190	Distal Intergenic	ENSMUSG00000073535	Gm5532	predicted gene 5532
chr1	156111167	156111483	317	318	Genebody	ENSMUSG00000050565	Tor1aip2	torsin A interacting protein 2
chr1	156310721	156310825	105	106	Promoter	ENSMUSG00000026602	Nphs2	nephrosis 2, podocin
chr1	156472881	156473417	537	538	Promoter	ENSMUSG00000026600	Soat1	sterol O-acyltransferase 1
chr1	156543968	156544213	246	247	Distal Intergenic	ENSMUSG00000026596	Abl2	v-abl Abelson murine leukemia viral oncogene 2 (arg, Abelson-related gene)
chr1	156666314	156666691	378	379	Promoter	ENSMUSG00000060519	Tor3a	torsin family 3, member A
chr1	156668850	156669612	763	764	Genebody	ENSMUSG00000060519	Tor3a	torsin family 3, member A
chr1	157048470	157048855	386	387	Genebody	ENSMUSG00000026592	Tex35	testis expressed 35
chr1	157077424	157077589	166	167	Distal Intergenic	ENSMUSG00000026592	Tex35	testis expressed 35
chr1	157081591	157082201	611	612	Distal Intergenic	ENSMUSG00000026592	Tex35	testis expressed 35
chr1	157458927	157459224	298	299	Promoter	ENSMUSG00000033488	Cryzl2	crystallin zeta like 2
chr1	158597107	158597389	283	284	Promoter	ENSMUSG00000026587	Astn1	astrotactin 1
chr1	158879945	158880048	104	105	Genebody	ENSMUSG00000073530	Pappa2	pappalysin 2
chr1	159390204	159390293	90	91	Distal Intergenic	ENSMUSG00000040782	Cop1	COP1, E3 ubiquitin ligase
chr1	161247946	161249677	1732	1733	Promoter	ENSMUSG00000026701	Prdx6	peroxiredoxin 6
chr1	161314210	161314419	210	211	Distal Intergenic	ENSMUSG00000026701	Prdx6	peroxiredoxin 6
chr1	161747983	161748422	440	441	Distal Intergenic	ENSMUSG00000000817	Fasl	Fas ligand (TNF superfamily, member 6)
chr1	161878062	161878588	527	528	Promoter	ENSMUSG00000040297	Suco	SUN domain containing ossification factor
chr1	162819991	162820238	248	249	Distal Intergenic	ENSMUSG00000026692	Fmo4	flavin containing monooxygenase 4
chr1	163783922	163784103	182	183	Genebody	ENSMUSG00000026585	Kifap3	kinesin-associated protein 3
chr1	163931068	163931287	220	221	Promoter	ENSMUSG00000026584	Scyl3	SCY1-like 3 (S. cerevisiae)
chr1	164151592	164151930	339	340	Promoter	ENSMUSG00000026579	F5	coagulation factor V
chr1	164454700	164454965	266	267	Promoter	ENSMUSG00000026576	Atp1b1	ATPase, Na+/K+ transporting, beta 1 polypeptide
chr1	165018790	165019036	247	248	Distal Intergenic	ENSMUSG00000102408	4930568G15Rik	RIKEN cDNA 4930568G15 gene
chr1	165775630	165775874	245	246	Genebody	ENSMUSG00000040713	Creg1	cellular repressor of E1A-stimulated genes 1
chr1	165998971	166000547	1577	1578	Genebody	ENSMUSG00000026565	Pou2f1	POU domain, class 2, transcription factor 1
chr1	166047674	166048140	467	468	Distal Intergenic	ENSMUSG00000026565	Pou2f1	POU domain, class 2, transcription factor 1
chr1	166131276	166131603	328	329	Promoter	ENSMUSG00000000544	Gpa33	glycoprotein A33 (transmembrane)
chr1	166154694	166155147	454	455	Genebody	ENSMUSG00000000544	Gpa33	glycoprotein A33 (transmembrane)
chr1	166160968	166161289	322	323	Genebody	ENSMUSG00000000544	Gpa33	glycoprotein A33 (transmembrane)
chr1	166843523	166843710	188	189	Distal Intergenic	ENSMUSG00000102548	Gm16701	predicted gene, 16701
chr1	167273579	167273754	176	177	Genebody	ENSMUSG00000026558	Uck2	uridine-cytidine kinase 2
chr1	167282865	167283268	404	405	Promoter	ENSMUSG00000026558	Uck2	uridine-cytidine kinase 2
chr1	167497974	167498536	563	564	Distal Intergenic	ENSMUSG00000040485	Lrrc52	leucine rich repeat containing 52
chr1	170771550	170771859	310	311	Genebody	ENSMUSG00000026663	Atf6	activating transcription factor 6
chr1	170871219	170871796	578	579	Genebody	ENSMUSG00000026663	Atf6	activating transcription factor 6
chr1	170883875	170884070	196	197	Promoter	ENSMUSG00000026659	Dusp12	dual specificity phosphatase 12
chr1	170908426	170908620	195	196	Genebody	ENSMUSG00000070524	Fcrlb	Fc receptor-like B
chr1	171078879	171079049	171	172	Distal Intergenic	ENSMUSG00000059498	Fcgr3	Fc receptor, IgG, low affinity III
chr1	171252468	171252855	388	389	Promoter	ENSMUSG00000006403	Adamts4	a disintegrin-like and metallopeptidase (reprolysin type) with thrombospondin type 1 motif, 4
chr1	171269578	171269896	319	320	Promoter	ENSMUSG00000052423	B4galt3	UDP-Gal:betaGlcNAc beta 1,4-galactosyltransferase, polypeptide 3
chr1	171286561	171286741	181	182	Promoter	ENSMUSG00000053483	Usp21	ubiquitin specific peptidase 21
chr1	171286855	171287067	213	214	Promoter	ENSMUSG00000053483	Usp21	ubiquitin specific peptidase 21
chr1	171412546	171414494	1949	1950	Promoter	ENSMUSG00000026641	Usf1	upstream transcription factor 1
chr1	171439534	171441272	1739	1740	Promoter	ENSMUSG00000038235	F11r	F11 receptor
chr1	171442088	171442557	470	471	Genebody	ENSMUSG00000038235	F11r	F11 receptor
chr1	171567013	171567223	211	212	Genebody	ENSMUSG00000004709	Cd244a	CD244 molecule A
chr1	171699009	171699340	332	333	Genebody	ENSMUSG00000015355	Cd48	CD48 antigen
chr1	172009556	172009927	372	373	Promoter	ENSMUSG00000026556	Vangl2	VANGL planar cell polarity 2
chr1	172013007	172013156	150	151	Genebody	ENSMUSG00000026556	Vangl2	VANGL planar cell polarity 2
chr1	172202339	172202530	192	193	Genebody	ENSMUSG00000013698	Pea15a	proliferation and apoptosis adaptor protein 15A
chr1	172203459	172204402	944	945	Genebody	ENSMUSG00000013698	Pea15a	proliferation and apoptosis adaptor protein 15A
chr1	172317752	172318326	575	576	Promoter	ENSMUSG00000038034	Igsf8	immunoglobulin superfamily, member 8
chr1	172325802	172325877	76	77	Genebody	ENSMUSG00000038026	Kcnj9	potassium inwardly-rectifying channel, subfamily J, member 9
chr1	172349908	172350542	635	636	Genebody	ENSMUSG00000044708	Kcnj10	potassium inwardly-rectifying channel, subfamily J, member 10
chr1	172377661	172378355	695	696	Promoter	ENSMUSG00000050229	Pigm	phosphatidylinositol glycan anchor biosynthesis, class M
chr1	172418170	172418474	305	306	Distal Intergenic	ENSMUSG00000050229	Pigm	phosphatidylinositol glycan anchor biosynthesis, class M
chr1	172503209	172503629	421	422	Promoter	ENSMUSG00000026547	Tagln2	transgelin 2
chr1	172561783	172562073	291	292	Promoter	ENSMUSG00000049598	Vsig8	V-set and immunoglobulin domain containing 8
chr1	172619309	172619588	280	281	Distal Intergenic	ENSMUSG00000026544	Dusp23	dual specificity phosphatase 23
chr1	174254340	174254648	309	310	Distal Intergenic	ENSMUSG00000050788	Olfr419	olfactory receptor 419
chr1	174674717	174674958	242	243	Genebody	ENSMUSG00000028354	Fmn2	formin 2
chr1	177928699	177928852	154	155	Genebody	ENSMUSG00000091476	Catspere2	cation channel sperm associated auxiliary subunit epsilon 2
chr1	178333585	178334794	1210	1211	Promoter	ENSMUSG00000039630	Hnrnpu	heterogeneous nuclear ribonucleoprotein U
chr1	178347734	178348137	404	405	Distal Intergenic	ENSMUSG00000039630	Hnrnpu	heterogeneous nuclear ribonucleoprotein U
chr1	178359960	178360331	372	373	Distal Intergenic	ENSMUSG00000039630	Hnrnpu	heterogeneous nuclear ribonucleoprotein U
chr1	179136845	179137200	356	357	Genebody	ENSMUSG00000055067	Smyd3	SET and MYND domain containing 3
chr1	179419450	179419633	184	185	Genebody	ENSMUSG00000055067	Smyd3	SET and MYND domain containing 3
chr1	179801233	179801800	568	569	Promoter	ENSMUSG00000026491	Ahctf1	AT hook containing transcription factor 1
chr1	180226256	180226950	695	696	Distal Intergenic	ENSMUSG00000010609	Psen2	presenilin 2
chr1	180265305	180265694	390	391	Promoter	ENSMUSG00000010609	Psen2	presenilin 2
chr1	180639654	180640400	747	748	Promoter	ENSMUSG00000058729	Lin9	lin-9 DREAM MuvB core complex component
chr1	180697327	180697521	195	196	Promoter	ENSMUSG00000026497	Mixl1	Mix1 homeobox-like 1 (Xenopus laevis)
chr1	180810680	180811405	726	727	Genebody	ENSMUSG00000060743	H3f3a	H3.3 histone A
chr1	180830580	180830773	194	195	Distal Intergenic	ENSMUSG00000060743	H3f3a	H3.3 histone A
chr1	180883509	180883885	377	378	Distal Intergenic	ENSMUSG00000066652	Lefty2	left-right determination factor 2
chr1	180893911	180894307	397	398	Promoter	ENSMUSG00000066652	Lefty2	left-right determination factor 2
chr1	180905530	180906846	1317	1318	Promoter	ENSMUSG00000026520	Pycr2	pyrroline-5-carboxylate reductase family, member 2
chr1	180911544	180912010	467	468	Distal Intergenic	ENSMUSG00000026520	Pycr2	pyrroline-5-carboxylate reductase family, member 2
chr1	180937283	180937861	579	580	Promoter	ENSMUSG00000038793	Lefty1	left right determination factor 1
chr1	180974443	180974753	311	312	Genebody	ENSMUSG00000026519	Tmem63a	transmembrane protein 63a
chr1	181257626	181257796	171	172	Distal Intergenic	ENSMUSG00000038733	Wdr26	WD repeat domain 26
chr1	181844928	181845755	828	829	Promoter	ENSMUSG00000004880	Lbr	lamin B receptor
chr1	181860669	181861244	576	577	Distal Intergenic	ENSMUSG00000004880	Lbr	lamin B receptor
chr1	181880916	181881136	221	222	Distal Intergenic	ENSMUSG00000022995	Enah	ENAH actin regulator
chr1	181881485	181882134	650	651	Distal Intergenic	ENSMUSG00000022995	Enah	ENAH actin regulator
chr1	181923323	181923859	537	538	Promoter	ENSMUSG00000022995	Enah	ENAH actin regulator
chr1	182030447	182031365	919	920	Distal Intergenic	ENSMUSG00000022995	Enah	ENAH actin regulator
chr1	182055194	182055485	292	293	Distal Intergenic	ENSMUSG00000022995	Enah	ENAH actin regulator
chr1	182114185	182114505	321	322	Distal Intergenic	ENSMUSG00000026511	Srp9	signal recognition particle 9
chr1	182181434	182182687	1254	1255	Distal Intergenic	ENSMUSG00000091013	Vmn1r1	vomeronasal 1 receptor 1
chr1	182339851	182340449	599	600	Promoter	ENSMUSG00000047539	Fbxo28	F-box protein 28
chr1	182960495	182960709	215	216	Genebody	ENSMUSG00000079164	Tlr5	toll-like receptor 5
chr1	183349883	183350081	199	200	Promoter	ENSMUSG00000056050	Mia3	MIA SH3 domain ER export factor 3
chr1	184154636	184154738	103	104	Distal Intergenic	ENSMUSG00000039384	Dusp10	dual specificity phosphatase 10
chr1	184266309	184266442	134	135	Distal Intergenic	ENSMUSG00000039384	Dusp10	dual specificity phosphatase 10
chr1	184793258	184793493	236	237	Genebody	ENSMUSG00000026621	Mtarc1	mitochondrial amidoxime reducing component 1
chr1	184824605	184825343	739	740	Promoter	ENSMUSG00000073481	Mtarc2	mitochondrial amidoxime reducing component 2
chr1	184827322	184827553	232	233	Promoter	ENSMUSG00000073481	Mtarc2	mitochondrial amidoxime reducing component 2
chr1	185155549	185155761	213	214	Distal Intergenic	ENSMUSG00000039318	Rab3gap2	RAB3 GTPase activating protein subunit 2
chr1	185364517	185365490	974	975	Promoter	ENSMUSG00000026615	Eprs	glutamyl-prolyl-tRNA synthetase
chr1	185482128	185482286	159	160	Distal Intergenic	ENSMUSG00000102185	5033404E19Rik	NSA2 ribosome biogenesis homolog pseudogene
chr1	186967477	186967728	252	253	Promoter	ENSMUSG00000039224	D1Pas1	DNA segment, Chr 1, Pasteur Institute 1
chr1	187062822	187063058	237	238	Genebody	ENSMUSG00000089947	Gm15509	predicted gene 15509
chr1	187233249	187234044	796	797	Genebody	ENSMUSG00000039210	Gpatch2	G patch domain containing 2
chr1	188947908	188948298	391	392	Genebody	ENSMUSG00000026609	Ush2a	usherin
chr1	189002017	189002205	189	190	Genebody	ENSMUSG00000026608	Kctd3	potassium channel tetramerisation domain containing 3
chr1	189664839	189665049	211	212	Genebody	ENSMUSG00000026605	Cenpf	centromere protein F
chr1	189701059	189701515	457	458	Distal Intergenic	ENSMUSG00000026605	Cenpf	centromere protein F
chr1	189717916	189718079	164	165	Distal Intergenic	ENSMUSG00000026604	Ptpn14	protein tyrosine phosphatase, non-receptor type 14
chr1	189786816	189786921	106	107	Promoter	ENSMUSG00000026604	Ptpn14	protein tyrosine phosphatase, non-receptor type 14
chr1	189882953	189883379	427	428	Promoter	ENSMUSG00000026603	Smyd2	SET and MYND domain containing 2
chr1	189883646	189883848	203	204	Promoter	ENSMUSG00000026603	Smyd2	SET and MYND domain containing 2
chr1	189924134	189924499	366	367	Promoter	ENSMUSG00000026603	Smyd2	SET and MYND domain containing 2
chr1	189929599	189930103	505	506	Distal Intergenic	ENSMUSG00000026603	Smyd2	SET and MYND domain containing 2
chr1	190690668	190690833	166	167	Distal Intergenic	ENSMUSG00000089872	Rps6kc1	ribosomal protein S6 kinase polypeptide 1
chr1	191125697	191125916	220	221	Distal Intergenic	ENSMUSG00000026630	Batf3	basic leucine zipper transcription factor, ATF-like 3
chr1	191312788	191312961	174	175	Genebody	ENSMUSG00000037499	Nenf	neuron derived neurotrophic factor
chr1	192825921	192826049	129	130	Distal Intergenic	ENSMUSG00000047384	A730013G03Rik	RIKEN cDNA A730013G03 gene
chr1	193702972	193703196	225	226	Distal Intergenic	ENSMUSG00000065533	Mir205	microRNA 205
chr1	195212924	195213033	110	111	Distal Intergenic	ENSMUSG00000026616	Cr2	complement receptor 2
chr10	3620857	3621088	232	233	Distal Intergenic	ENSMUSG00000019762	Iyd	iodotyrosine deiodinase
chr10	3729723	3730548	826	827	Distal Intergenic	ENSMUSG00000040624	Plekhg1	pleckstrin homology domain containing, family G (with RhoGef domain) member 1
chr10	4106529	4107592	1064	1065	Genebody	ENSMUSG00000040675	Mthfd1l	methylenetetrahydrofolate dehydrogenase (NADP+ dependent) 1-like
chr10	4111208	4111675	468	469	Genebody	ENSMUSG00000040675	Mthfd1l	methylenetetrahydrofolate dehydrogenase (NADP+ dependent) 1-like
chr10	4142952	4143720	769	770	Genebody	ENSMUSG00000111266	Gm30570	predicted gene, 30570
chr10	4268283	4269160	878	879	Promoter	ENSMUSG00000038587	Akap12	A kinase (PRKA) anchor protein (gravin) 12
chr10	4289008	4290832	1825	1826	Genebody	ENSMUSG00000038587	Akap12	A kinase (PRKA) anchor protein (gravin) 12
chr10	4303860	4304301	442	443	Genebody	ENSMUSG00000038587	Akap12	A kinase (PRKA) anchor protein (gravin) 12
chr10	4335101	4336312	1212	1213	Genebody	ENSMUSG00000038587	Akap12	A kinase (PRKA) anchor protein (gravin) 12
chr10	4338954	4339519	566	567	Genebody	ENSMUSG00000038587	Akap12	A kinase (PRKA) anchor protein (gravin) 12
chr10	4341156	4341574	419	420	Genebody	ENSMUSG00000038587	Akap12	A kinase (PRKA) anchor protein (gravin) 12
chr10	4374930	4375877	948	949	Genebody	ENSMUSG00000075327	Zbtb2	zinc finger and BTB domain containing 2
chr10	4389336	4390711	1376	1377	Promoter	ENSMUSG00000075327	Zbtb2	zinc finger and BTB domain containing 2
chr10	4391888	4392372	485	486	Genebody	ENSMUSG00000075327	Zbtb2	zinc finger and BTB domain containing 2
chr10	5090134	5090451	318	319	Genebody	ENSMUSG00000096054	Syne1	spectrin repeat containing, nuclear envelope 1
chr10	5802281	5803649	1369	1370	Promoter	ENSMUSG00000019773	Fbxo5	F-box protein 5
chr10	5822402	5822670	269	270	Promoter	ENSMUSG00000019774	Mtrf1l	mitochondrial translational release factor 1-like
chr10	6349376	6349534	159	160	Distal Intergenic	ENSMUSG00000000766	Oprm1	opioid receptor, mu 1
chr10	6349605	6349844	240	241	Distal Intergenic	ENSMUSG00000000766	Oprm1	opioid receptor, mu 1
chr10	6694664	6694968	305	306	Distal Intergenic	ENSMUSG00000000766	Oprm1	opioid receptor, mu 1
chr10	7076185	7076505	321	322	Distal Intergenic	ENSMUSG00000064065	Ipcef1	interaction protein for cytohesin exchange factors 1
chr10	7491883	7492508	626	627	Distal Intergenic	ENSMUSG00000079685	Ulbp1	UL16 binding protein 1
chr10	7616473	7618221	1749	1750	Genebody	ENSMUSG00000019796	Lrp11	low density lipoprotein receptor-related protein 11
chr10	7727324	7727709	386	387	Promoter	ENSMUSG00000019794	Katna1	katanin p60 (ATPase-containing) subunit A1
chr10	7867635	7867856	222	223	Genebody	ENSMUSG00000093060	Mir5104	microRNA 5104
chr10	8795384	8795670	287	288	Genebody	ENSMUSG00000015305	Sash1	SAM and SH3 domain containing 1
chr10	8878652	8879059	408	409	Genebody	ENSMUSG00000015305	Sash1	SAM and SH3 domain containing 1
chr10	10584811	10584887	77	78	Distal Intergenic	ENSMUSG00000098065	Gm5177	glyceraldehyde-3-phosphate dehydrogenase pseudogene
chr10	11531093	11531206	114	115	Distal Intergenic	ENSMUSG00000048007	Timm8a1	translocase of inner mitochondrial membrane 8A1
chr10	11801562	11802263	702	703	Distal Intergenic	ENSMUSG00000048007	Timm8a1	translocase of inner mitochondrial membrane 8A1
chr10	12489068	12489791	724	725	Genebody	ENSMUSG00000019820	Utrn	utrophin
chr10	12791530	12792030	501	502	Genebody	ENSMUSG00000019820	Utrn	utrophin
chr10	13087243	13087529	287	288	Genebody	ENSMUSG00000019817	Plagl1	pleiomorphic adenoma gene-like 1
chr10	15586132	15586489	358	359	Distal Intergenic	ENSMUSG00000112227	C330004P14Rik	RIKEN cDNA C330004P14 gene
chr10	15791903	15792592	690	691	Promoter	ENSMUSG00000112227	C330004P14Rik	RIKEN cDNA C330004P14 gene
chr10	18055066	18055243	178	179	Promoter	ENSMUSG00000019854	Reps1	RalBP1 associated Eps domain containing protein
chr10	18411524	18412123	600	601	Genebody	ENSMUSG00000039835	Nhsl1	NHS-like 1
chr10	18418457	18419775	1319	1320	Genebody	ENSMUSG00000039835	Nhsl1	NHS-like 1
chr10	18422841	18423901	1061	1062	Genebody	ENSMUSG00000039835	Nhsl1	NHS-like 1
chr10	18430917	18431038	122	123	Genebody	ENSMUSG00000039835	Nhsl1	NHS-like 1
chr10	18463249	18463446	198	199	Genebody	ENSMUSG00000039835	Nhsl1	NHS-like 1
chr10	18591818	18592121	304	305	Genebody	ENSMUSG00000019853	Hebp2	heme binding protein 2
chr10	19355997	19356442	446	447	Promoter	ENSMUSG00000045591	Olig3	oligodendrocyte transcription factor 3
chr10	20153159	20153827	669	670	Genebody	ENSMUSG00000019996	Map7	microtubule-associated protein 7
chr10	20160705	20161533	829	830	Genebody	ENSMUSG00000019996	Map7	microtubule-associated protein 7
chr10	20170091	20170452	362	363	Promoter	ENSMUSG00000019996	Map7	microtubule-associated protein 7
chr10	20170796	20170953	158	159	Promoter	ENSMUSG00000019996	Map7	microtubule-associated protein 7
chr10	20181257	20181426	170	171	Genebody	ENSMUSG00000019996	Map7	microtubule-associated protein 7
chr10	20400358	20400615	258	259	Genebody	ENSMUSG00000019992	Mtfr2	mitochondrial fission regulator 2
chr10	20548170	20548514	345	346	Promoter	ENSMUSG00000019990	Pde7b	phosphodiesterase 7B
chr10	21341998	21342139	142	143	Promoter	ENSMUSG00000112654	4930455C13Rik	RIKEN cDNA 4930455C13 gene
chr10	21454811	21454998	188	189	Distal Intergenic	ENSMUSG00000037542	Aldh8a1	aldehyde dehydrogenase 8 family, member A1
chr10	21669030	21669284	255	256	Distal Intergenic	ENSMUSG00000056716	Gm5420	predicted gene 5420
chr10	21716062	21716144	83	84	Distal Intergenic	ENSMUSG00000056716	Gm5420	predicted gene 5420
chr10	21746864	21747187	324	325	Genebody	ENSMUSG00000056716	Gm5420	predicted gene 5420
chr10	21776420	21776808	389	390	Distal Intergenic	ENSMUSG00000056716	Gm5420	predicted gene 5420
chr10	21826752	21828229	1478	1479	Distal Intergenic	ENSMUSG00000019970	Sgk1	serum/glucocorticoid regulated kinase 1
chr10	21998982	21999246	265	266	Genebody	ENSMUSG00000019970	Sgk1	serum/glucocorticoid regulated kinase 1
chr10	22714598	22714943	346	347	Genebody	ENSMUSG00000071359	Tbpl1	TATA box binding protein-like 1
chr10	23631776	23631918	143	144	Distal Intergenic	ENSMUSG00000070063	Snora33	small nucleolar RNA, H/ACA box 33
chr10	23806865	23807531	667	668	Promoter	ENSMUSG00000037455	Slc18b1	solute carrier family 18, subfamily B, member 1
chr10	24596448	24596737	290	291	Promoter	NA	Gm15270	predicted gene 15270
chr10	24806052	24806131	80	81	Genebody	ENSMUSG00000019989	Enpp3	ectonucleotide pyrophosphatase/phosphodiesterase 3
chr10	24810689	24810917	229	230	Genebody	ENSMUSG00000019989	Enpp3	ectonucleotide pyrophosphatase/phosphodiesterase 3
chr10	24927103	24928476	1374	1375	Promoter	ENSMUSG00000019987	Arg1	arginase, liver
chr10	25118770	25119352	583	584	Distal Intergenic	ENSMUSG00000039166	Akap7	A kinase (PRKA) anchor protein 7
chr10	25268518	25268879	362	363	Genebody	ENSMUSG00000039166	Akap7	A kinase (PRKA) anchor protein 7
chr10	25313311	25314029	719	720	Distal Intergenic	ENSMUSG00000039166	Akap7	A kinase (PRKA) anchor protein 7
chr10	25371991	25372748	758	759	Genebody	ENSMUSG00000019978	Epb41l2	erythrocyte membrane protein band 4.1 like 2
chr10	25427217	25427987	771	772	Genebody	ENSMUSG00000019978	Epb41l2	erythrocyte membrane protein band 4.1 like 2
chr10	25432396	25432835	440	441	Promoter	ENSMUSG00000019978	Epb41l2	erythrocyte membrane protein band 4.1 like 2
chr10	26327799	26327957	159	160	Genebody	ENSMUSG00000039089	L3mbtl3	L3MBTL3 histone methyl-lysine binding protein
chr10	26677531	26677692	162	163	Distal Intergenic	ENSMUSG00000098179	Gm8709	glyceraldehyde-3-phosphate dehydrogenase pseudogene
chr10	28087115	28088201	1087	1088	Genebody	ENSMUSG00000019889	Ptprk	protein tyrosine phosphatase, receptor type, K
chr10	28526886	28527149	264	265	Genebody	ENSMUSG00000019889	Ptprk	protein tyrosine phosphatase, receptor type, K
chr10	28934155	28934557	403	404	Distal Intergenic	ENSMUSG00000015519	2310057J18Rik	RIKEN cDNA 2310057J18 gene
chr10	29019725	29020449	725	726	Distal Intergenic	ENSMUSG00000015519	2310057J18Rik	RIKEN cDNA 2310057J18 gene
chr10	29953799	29953896	98	99	Distal Intergenic	ENSMUSG00000075266	Cenpw	centromere protein W
chr10	34096269	34096469	201	202	Promoter	ENSMUSG00000049872	Calhm5	calcium homeostasis modulator family member 5
chr10	34228997	34230023	1027	1028	Distal Intergenic	ENSMUSG00000039497	Dse	dermatan sulfate epimerase
chr10	34230881	34234560	3680	3681	Genebody	ENSMUSG00000039497	Dse	dermatan sulfate epimerase
chr10	37140060	37140292	233	234	Promoter	ENSMUSG00000069662	Marcks	myristoylated alanine rich protein kinase C substrate
chr10	38609490	38609879	390	391	Distal Intergenic	ENSMUSG00000094311	Rfpl4b	ret finger protein-like 4B
chr10	38755180	38755592	413	414	Distal Intergenic	ENSMUSG00000094311	Rfpl4b	ret finger protein-like 4B
chr10	39227710	39227925	216	217	Distal Intergenic	ENSMUSG00000062074	Ccn6	cellular communication network factor 6
chr10	39733764	39734506	743	744	Promoter	ENSMUSG00000019841	Rev3l	REV3 like, DNA directed polymerase zeta catalytic subunit
chr10	39735712	39736611	900	901	Genebody	ENSMUSG00000019841	Rev3l	REV3 like, DNA directed polymerase zeta catalytic subunit
chr10	40212469	40213185	717	718	Distal Intergenic	ENSMUSG00000038510	Rpf2	ribosome production factor 2 homolog
chr10	40256513	40256789	277	278	Promoter	ENSMUSG00000019837	Gtf3c6	general transcription factor IIIC, polypeptide 6, alpha
chr10	40350471	40351269	799	800	Promoter	ENSMUSG00000038481	Cdk19	cyclin-dependent kinase 19
chr10	40363127	40364953	1827	1828	Genebody	ENSMUSG00000038481	Cdk19	cyclin-dependent kinase 19
chr10	40371881	40372289	409	410	Genebody	ENSMUSG00000038481	Cdk19	cyclin-dependent kinase 19
chr10	40465786	40466060	275	276	Genebody	ENSMUSG00000019834	Slc22a16	solute carrier family 22 (organic cation transporter), member 16
chr10	40910433	40910999	567	568	Genebody	ENSMUSG00000019831	Wasf1	WASP family, member 1
chr10	41464540	41464834	295	296	Genebody	ENSMUSG00000019826	Zbtb24	zinc finger and BTB domain containing 24
chr10	41481292	41481519	228	229	Promoter	ENSMUSG00000019823	Mical1	microtubule associated monooxygenase, calponin and LIM domain containing 1
chr10	41489240	41489764	525	526	Promoter	ENSMUSG00000019822	Smpd2	sphingomyelin phosphodiesterase 2, neutral
chr10	41606669	41607159	491	492	Promoter	ENSMUSG00000075225	Ccdc162	coiled-coil domain containing 162
chr10	41684585	41684970	386	387	Genebody	ENSMUSG00000075225	Ccdc162	coiled-coil domain containing 162
chr10	41934784	41935262	479	480	Genebody	ENSMUSG00000038332	Sesn1	sestrin 1
chr10	42197307	42197373	67	68	Genebody	ENSMUSG00000048756	Foxo3	forkhead box O3
chr10	42197420	42197530	111	112	Genebody	ENSMUSG00000048756	Foxo3	forkhead box O3
chr10	42197601	42197726	126	127	Genebody	ENSMUSG00000048756	Foxo3	forkhead box O3
chr10	42197793	42197867	75	76	Genebody	ENSMUSG00000048756	Foxo3	forkhead box O3
chr10	42477420	42477723	304	305	Promoter	ENSMUSG00000038302	Afg1l	AFG1 like ATPase
chr10	42679822	42680686	865	866	Promoter	ENSMUSG00000038280	Ostm1	osteopetrosis associated transmembrane protein 1
chr10	42715516	42715660	145	146	Distal Intergenic	ENSMUSG00000038280	Ostm1	osteopetrosis associated transmembrane protein 1
chr10	42841862	42842386	525	526	Distal Intergenic	ENSMUSG00000044770	Scml4	Scm polycomb group protein like 4
chr10	42860633	42860759	127	128	Promoter	ENSMUSG00000044770	Scml4	Scm polycomb group protein like 4
chr10	42863879	42864137	259	260	Promoter	ENSMUSG00000044770	Scml4	Scm polycomb group protein like 4
chr10	42957992	42958188	197	198	Genebody	ENSMUSG00000044770	Scml4	Scm polycomb group protein like 4
chr10	42972793	42973035	243	244	Distal Intergenic	ENSMUSG00000044770	Scml4	Scm polycomb group protein like 4
chr10	42987630	42988052	423	424	Distal Intergenic	ENSMUSG00000044770	Scml4	Scm polycomb group protein like 4
chr10	42988742	42988794	53	54	Distal Intergenic	ENSMUSG00000044770	Scml4	Scm polycomb group protein like 4
chr10	43489311	43490498	1188	1189	Genebody	ENSMUSG00000038214	Bend3	BEN domain containing 3
chr10	43511426	43511557	132	133	Genebody	ENSMUSG00000019797	Mtres1	mitochondrial transcription rescue factor 1
chr10	43527346	43528094	749	750	Promoter	ENSMUSG00000019797	Mtres1	mitochondrial transcription rescue factor 1
chr10	43689572	43689917	346	347	Genebody	ENSMUSG00000111422	1700027J07Rik	RIKEN cDNA 1700027J07 gene
chr10	44256568	44256988	421	422	Distal Intergenic	ENSMUSG00000038160	Atg5	autophagy related 5
chr10	44368721	44368870	150	151	Distal Intergenic	ENSMUSG00000089260	Mir1929	microRNA 1929
chr10	44488535	44489305	771	772	Genebody	ENSMUSG00000038151	Prdm1	PR domain containing 1, with ZNF domain
chr10	45051106	45051468	363	364	Distal Intergenic	ENSMUSG00000019849	Prep	prolyl endopeptidase
chr10	45092092	45092699	608	609	Genebody	ENSMUSG00000019849	Prep	prolyl endopeptidase
chr10	45132430	45132906	477	478	Genebody	ENSMUSG00000019848	Popdc3	popeye domain containing 3
chr10	45288880	45289301	422	423	Promoter	ENSMUSG00000019848	Popdc3	popeye domain containing 3
chr10	47438425	47438814	390	391	Distal Intergenic	ENSMUSG00000110874	D030045P18Rik	RIKEN cDNA D030045P18 gene
chr10	47805527	47805704	178	179	Distal Intergenic	ENSMUSG00000056073	Grik2	glutamate receptor, ionotropic, kainate 2 (beta 2)
chr10	49025626	49025948	323	324	Distal Intergenic	ENSMUSG00000056073	Grik2	glutamate receptor, ionotropic, kainate 2 (beta 2)
chr10	49903050	49903524	475	476	Distal Intergenic	ENSMUSG00000056073	Grik2	glutamate receptor, ionotropic, kainate 2 (beta 2)
chr10	51991351	51991431	81	82	Distal Intergenic	ENSMUSG00000049641	Vgll2	vestigial like family member 2
chr10	52258252	52258671	420	421	Genebody	ENSMUSG00000019891	Dcbld1	discoidin, CUB and LCCL domain containing 1
chr10	52545673	52545749	77	78	Promoter	ENSMUSG00000049576	Zfa-ps	zinc finger protein, autosomal, pseudogene
chr10	52951200	52951284	85	86	Genebody	ENSMUSG00000038602	Slc35f1	solute carrier family 35, member F1
chr10	54619404	54619584	181	182	Distal Intergenic	ENSMUSG00000003746	Man1a	mannosidase 1, alpha
chr10	54619650	54619854	205	206	Distal Intergenic	ENSMUSG00000003746	Man1a	mannosidase 1, alpha
chr10	57333359	57333608	250	251	Distal Intergenic	ENSMUSG00000097370	4930467K11Rik	RIKEN cDNA 4930467K11 gene
chr10	58371331	58372399	1069	1070	Promoter	ENSMUSG00000019920	Lims1	LIM and senescent cell antigen-like domains 1
chr10	58673585	58673876	292	293	Promoter	ENSMUSG00000003227	Edar	ectodysplasin-A receptor
chr10	59222941	59223294	354	355	Promoter	ENSMUSG00000098188	Sowahc	sosondowah ankyrin repeat domain family member C
chr10	59502140	59502722	583	584	Genebody	ENSMUSG00000009647	Mcu	mitochondrial calcium uniporter
chr10	59503417	59503658	242	243	Genebody	ENSMUSG00000009647	Mcu	mitochondrial calcium uniporter
chr10	59503956	59504235	280	281	Genebody	ENSMUSG00000009647	Mcu	mitochondrial calcium uniporter
chr10	59539109	59539399	291	292	Genebody	ENSMUSG00000009647	Mcu	mitochondrial calcium uniporter
chr10	59547348	59548493	1146	1147	Genebody	ENSMUSG00000009647	Mcu	mitochondrial calcium uniporter
chr10	59753479	59754106	628	629	Genebody	ENSMUSG00000020111	Micu1	mitochondrial calcium uptake 1
chr10	59755947	59756283	337	338	Genebody	ENSMUSG00000020111	Micu1	mitochondrial calcium uptake 1
chr10	59917011	59917287	277	278	Distal Intergenic	ENSMUSG00000020108	Ddit4	DNA-damage-inducible transcript 4
chr10	59950314	59950695	382	383	Promoter	ENSMUSG00000020108	Ddit4	DNA-damage-inducible transcript 4
chr10	59957532	59957799	268	269	Distal Intergenic	ENSMUSG00000020108	Ddit4	DNA-damage-inducible transcript 4
chr10	60001809	60002149	341	342	Promoter	ENSMUSG00000020107	Anapc16	anaphase promoting complex subunit 16
chr10	60133837	60134507	671	672	Genebody	ENSMUSG00000105468	Mir6906	microRNA 6906
chr10	60257349	60257491	143	144	Distal Intergenic	ENSMUSG00000004207	Psap	prosaposin
chr10	60350710	60351924	1215	1216	Promoter	ENSMUSG00000020101	Vsir	V-set immunoregulatory receptor
chr10	60536391	60536732	342	343	Genebody	ENSMUSG00000012819	Cdh23	cadherin 23 (otocadherin)
chr10	61064961	61065440	480	481	Distal Intergenic	ENSMUSG00000020098	Pcbd1	pterin 4 alpha carbinolamine dehydratase/dimerization cofactor of hepatocyte nuclear factor 1 alpha (TCF1) 1
chr10	61080773	61081011	239	240	Distal Intergenic	ENSMUSG00000020098	Pcbd1	pterin 4 alpha carbinolamine dehydratase/dimerization cofactor of hepatocyte nuclear factor 1 alpha (TCF1) 1
chr10	61211569	61211755	187	188	Genebody	ENSMUSG00000020096	Tbata	thymus, brain and testes associated
chr10	61245680	61245938	259	260	Genebody	ENSMUSG00000059901	Adamts14	a disintegrin-like and metallopeptidase (reprolysin type) with thrombospondin type 1 motif, 14
chr10	61315628	61316073	446	447	Distal Intergenic	ENSMUSG00000037202	Prf1	perforin 1 (pore forming protein)
chr10	61325903	61326298	396	397	Genebody	ENSMUSG00000020092	Pald1	phosphatase domain containing, paladin 1
chr10	61409981	61410339	359	360	Distal Intergenic	ENSMUSG00000037171	Nodal	nodal
chr10	61415613	61417455	1843	1844	Promoter	ENSMUSG00000037171	Nodal	nodal
chr10	61420111	61420895	785	786	Genebody	ENSMUSG00000037171	Nodal	nodal
chr10	61423222	61423640	419	420	Genebody	ENSMUSG00000037171	Nodal	nodal
chr10	61466255	61467226	972	973	Distal Intergenic	ENSMUSG00000037151	Lrrc20	leucine rich repeat containing 20
chr10	61625047	61625585	539	540	Genebody	ENSMUSG00000020089	Ppa1	pyrophosphatase (inorganic) 1
chr10	61626107	61626246	140	141	Genebody	ENSMUSG00000020089	Ppa1	pyrophosphatase (inorganic) 1
chr10	61782428	61782741	314	315	Promoter	ENSMUSG00000020086	Macroh2a2	macroH2A.2 histone
chr10	61795714	61795925	212	213	Distal Intergenic	ENSMUSG00000020086	Macroh2a2	macroH2A.2 histone
chr10	61820081	61820287	207	208	Distal Intergenic	ENSMUSG00000058806	Col13a1	collagen, type XIII, alpha 1
chr10	61830800	61831542	743	744	Distal Intergenic	ENSMUSG00000058806	Col13a1	collagen, type XIII, alpha 1
chr10	61928715	61929005	291	292	Genebody	ENSMUSG00000058806	Col13a1	collagen, type XIII, alpha 1
chr10	61929558	61930028	471	472	Genebody	ENSMUSG00000058806	Col13a1	collagen, type XIII, alpha 1
chr10	61977606	61977814	209	210	Promoter	ENSMUSG00000058806	Col13a1	collagen, type XIII, alpha 1
chr10	61979754	61979966	213	214	Promoter	ENSMUSG00000058806	Col13a1	collagen, type XIII, alpha 1
chr10	61991659	61992017	359	360	Distal Intergenic	ENSMUSG00000058806	Col13a1	collagen, type XIII, alpha 1
chr10	62269719	62270004	286	287	Genebody	ENSMUSG00000020081	Tacr2	tachykinin receptor 2
chr10	62282854	62283522	669	670	Genebody	ENSMUSG00000037012	Hk1	hexokinase 1
chr10	62296397	62296471	75	76	Genebody	ENSMUSG00000037012	Hk1	hexokinase 1
chr10	62338911	62339455	545	546	Promoter	NA	Hk1os	hexokinase 1, opposite strand
chr10	62452085	62452547	463	464	Distal Intergenic	ENSMUSG00000020079	Supv3l1	suppressor of var1, 3-like 1 (S. cerevisiae)
chr10	62865665	62866322	658	659	Promoter	ENSMUSG00000047146	Tet1	tet methylcytosine dioxygenase 1
chr10	62881096	62881577	482	483	Promoter	ENSMUSG00000047146	Tet1	tet methylcytosine dioxygenase 1
chr10	62994107	62994256	150	151	Genebody	ENSMUSG00000020070	Rufy2	RUN and FYVE domain-containing 2
chr10	63177075	63177581	507	508	Genebody	ENSMUSG00000020067	Mypn	myopalladin
chr10	63192524	63192622	99	100	Genebody	ENSMUSG00000020067	Mypn	myopalladin
chr10	63308719	63309190	472	473	Genebody	ENSMUSG00000020064	Herc4	hect domain and RLD 4
chr10	63336911	63337567	657	658	Promoter	ENSMUSG00000020063	Sirt1	sirtuin 1
chr10	63381372	63381657	286	287	Promoter	ENSMUSG00000020063	Sirt1	sirtuin 1
chr10	64785343	64785641	299	300	Genebody	ENSMUSG00000100528	Gm28881	predicted gene 28881
chr10	66468545	66468654	110	111	Distal Intergenic	NA	1700023F02Rik	RIKEN cDNA 1700023F02 gene
chr10	66814031	66814495	465	466	Genebody	NA	1110002J07Rik	RIKEN cDNA 1110002J07 gene
chr10	66864262	66864447	186	187	Distal Intergenic	NA	1110002J07Rik	RIKEN cDNA 1110002J07 gene
chr10	66913231	66913611	381	382	Genebody	NA	1110002J07Rik	RIKEN cDNA 1110002J07 gene
chr10	66914012	66914732	721	722	Genebody	NA	1110002J07Rik	RIKEN cDNA 1110002J07 gene
chr10	66921362	66921821	460	461	Promoter	NA	1110002J07Rik	RIKEN cDNA 1110002J07 gene
chr10	67005041	67005265	225	226	Promoter	ENSMUSG00000112925	Gm31763	predicted gene, 31763
chr10	67025629	67026335	707	708	Genebody	ENSMUSG00000019873	Reep3	receptor accessory protein 3
chr10	67069122	67069314	193	194	Genebody	ENSMUSG00000037876	Jmjd1c	jumonji domain containing 1C
chr10	67081959	67084370	2412	2413	Genebody	ENSMUSG00000037876	Jmjd1c	jumonji domain containing 1C
chr10	67102502	67105091	2590	2591	Genebody	ENSMUSG00000019873	Reep3	receptor accessory protein 3
chr10	67106363	67106700	338	339	Genebody	ENSMUSG00000019873	Reep3	receptor accessory protein 3
chr10	67106910	67108222	1313	1314	Genebody	ENSMUSG00000019873	Reep3	receptor accessory protein 3
chr10	67115135	67116073	939	940	Genebody	ENSMUSG00000037876	Jmjd1c	jumonji domain containing 1C
chr10	67283804	67284074	271	272	Promoter	ENSMUSG00000075000	Nrbf2	nuclear receptor binding factor 2
chr10	67547199	67547705	507	508	Promoter	ENSMUSG00000057134	Ado	2-aminoethanethiol (cysteamine) dioxygenase
chr10	67648202	67648437	236	237	Distal Intergenic	NA	4930563J15Rik	RIKEN cDNA 4930563J15 gene
chr10	68044357	68044709	353	354	Genebody	ENSMUSG00000037846	Rtkn2	rhotekin 2
chr10	68211767	68212335	569	570	Genebody	ENSMUSG00000019947	Arid5b	AT rich interactive domain 5B (MRF1-like)
chr10	68280327	68280479	153	154	Promoter	ENSMUSG00000019947	Arid5b	AT rich interactive domain 5B (MRF1-like)
chr10	68541819	68541947	129	130	Promoter	ENSMUSG00000019945	Cabcoco1	ciliary associated calcium binding coiled-coil 1
chr10	68795410	68796058	649	650	Distal Intergenic	ENSMUSG00000060044	Tmem26	transmembrane protein 26
chr10	69033456	69033710	255	256	Promoter	ENSMUSG00000112331	Gm33035	predicted gene, 33035
chr10	69235854	69235914	61	62	Genebody	ENSMUSG00000019944	Rhobtb1	Rho-related BTB domain containing 1
chr10	69306201	69306495	295	296	Distal Intergenic	ENSMUSG00000019944	Rhobtb1	Rho-related BTB domain containing 1
chr10	69327463	69327724	262	263	Distal Intergenic	ENSMUSG00000019942	Cdk1	cyclin-dependent kinase 1
chr10	69348237	69348468	232	233	Genebody	ENSMUSG00000019942	Cdk1	cyclin-dependent kinase 1
chr10	69572654	69573244	591	592	Genebody	ENSMUSG00000069601	Ank3	ankyrin 3, epithelial
chr10	69981792	69982134	343	344	Promoter	ENSMUSG00000069601	Ank3	ankyrin 3, epithelial
chr10	70098673	70099062	390	391	Promoter	ENSMUSG00000048701	Ccdc6	coiled-coil domain containing 6
chr10	70188971	70189199	229	230	Genebody	ENSMUSG00000048701	Ccdc6	coiled-coil domain containing 6
chr10	70189254	70190090	837	838	Genebody	ENSMUSG00000048701	Ccdc6	coiled-coil domain containing 6
chr10	70364887	70365258	372	373	Distal Intergenic	ENSMUSG00000043259	Fam13c	family with sequence similarity 13, member C
chr10	70367955	70368944	990	991	Distal Intergenic	ENSMUSG00000043259	Fam13c	family with sequence similarity 13, member C
chr10	70717049	70717458	410	411	Genebody	ENSMUSG00000037747	D630013N20Rik	RIKEN cDNA D630013N20 gene
chr10	71306539	71306655	117	118	Distal Intergenic	ENSMUSG00000093732	Gm20609	predicted gene 20609
chr10	71381485	71381770	286	287	Genebody	ENSMUSG00000060733	Ipmk	inositol polyphosphate multikinase
chr10	71591581	71591686	106	107	Genebody	ENSMUSG00000060733	Ipmk	inositol polyphosphate multikinase
chr10	71857663	71857833	171	172	Distal Intergenic	NA	1700049L16Rik	hematological and neurological expressed 1-like pseudogene
chr10	73437604	73437714	111	112	Genebody	ENSMUSG00000052613	Pcdh15	protocadherin 15
chr10	75044495	75044604	110	111	Genebody	ENSMUSG00000020175	Rab36	RAB36, member RAS oncogene family
chr10	75342081	75342466	386	387	Distal Intergenic	ENSMUSG00000112471	Gm5779	ribosomal protein, large, P0 pseudogene
chr10	75519044	75519419	376	377	Promoter	ENSMUSG00000020180	Snrpd3	small nuclear ribonucleoprotein D3
chr10	75586033	75586270	238	239	Promoter	ENSMUSG00000006345	Ggt1	gamma-glutamyltransferase 1
chr10	75772204	75772607	404	405	Promoter	ENSMUSG00000001666	Ddt	D-dopachrome tautomerase
chr10	75860657	75861023	367	368	Promoter	ENSMUSG00000033307	Mif	macrophage migration inhibitory factor (glycosylation-inhibiting factor)
chr10	75930990	75931316	327	328	Promoter	ENSMUSG00000000901	Mmp11	matrix metallopeptidase 11
chr10	75937423	75937682	260	261	Promoter	ENSMUSG00000049422	Chchd10	coiled-coil-helix-coiled-coil-helix domain containing 10
chr10	75938229	75938524	296	297	Promoter	ENSMUSG00000049422	Chchd10	coiled-coil-helix-coiled-coil-helix domain containing 10
chr10	75954272	75954598	327	328	Promoter	ENSMUSG00000033255	Gm5134	predicted gene 5134
chr10	76000658	76002556	1899	1900	Genebody	ENSMUSG00000098817	Mir6409	microRNA 6409
chr10	76028358	76028729	372	373	Distal Intergenic	ENSMUSG00000049764	Zfp280b	zinc finger protein 280B
chr10	76033674	76034448	775	776	Promoter	ENSMUSG00000049764	Zfp280b	zinc finger protein 280B
chr10	76045231	76045771	541	542	Distal Intergenic	ENSMUSG00000049764	Zfp280b	zinc finger protein 280B
chr10	76117828	76118181	354	355	Distal Intergenic	ENSMUSG00000020226	Slc5a4b	solute carrier family 5 (neutral amino acid transporters, system A), member 4b
chr10	76439402	76440823	1422	1423	Promoter	ENSMUSG00000001151	Pcnt	pericentrin (kendrin)
chr10	76744207	76744415	209	210	Distal Intergenic	ENSMUSG00000001119	Col6a1	collagen, type VI, alpha 1
chr10	77130958	77132588	1631	1632	Genebody	ENSMUSG00000001435	Col18a1	collagen, type XVIII, alpha 1
chr10	77133982	77134349	368	369	Genebody	ENSMUSG00000001435	Col18a1	collagen, type XVIII, alpha 1
chr10	77150951	77152378	1428	1429	Genebody	ENSMUSG00000001435	Col18a1	collagen, type XVIII, alpha 1
chr10	77191842	77192852	1011	1012	Distal Intergenic	ENSMUSG00000001435	Col18a1	collagen, type XVIII, alpha 1
chr10	77196345	77197449	1105	1106	Distal Intergenic	ENSMUSG00000001435	Col18a1	collagen, type XVIII, alpha 1
chr10	77607651	77608133	483	484	Promoter	ENSMUSG00000020265	Sumo3	small ubiquitin-like modifier 3
chr10	77664116	77664519	404	405	Distal Intergenic	ENSMUSG00000069581	Tspear	thrombospondin type laminin G domain and EAR repeats
chr10	77972279	77972551	273	274	Promoter	ENSMUSG00000009292	Trpm2	transient receptor potential cation channel, subfamily M, member 2
chr10	78047430	78048662	1233	1234	Promoter	ENSMUSG00000000730	Dnmt3l	DNA (cytosine-5-)-methyltransferase 3-like
chr10	78048919	78050523	1605	1606	Promoter	ENSMUSG00000000730	Dnmt3l	DNA (cytosine-5-)-methyltransferase 3-like
chr10	78135186	78135553	368	369	Genebody	ENSMUSG00000053329	Gatd3a	glutamine amidotransferase like class 1 domain containing 3A
chr10	78183600	78184164	565	566	Promoter	ENSMUSG00000032834	Pwp2	PWP2 periodic tryptophan protein homolog (yeast)
chr10	78259913	78260591	679	680	Genebody	ENSMUSG00000000374	Trappc10	trafficking protein particle complex 10
chr10	78272991	78273276	286	287	Genebody	ENSMUSG00000001211	Agpat3	1-acylglycerol-3-phosphate O-acyltransferase 3
chr10	78366382	78366940	559	560	Distal Intergenic	ENSMUSG00000001211	Agpat3	1-acylglycerol-3-phosphate O-acyltransferase 3
chr10	78520371	78521098	728	729	Genebody	ENSMUSG00000107822	Olfr1358	olfactory receptor 1358
chr10	78787866	78788018	153	154	Genebody	ENSMUSG00000005357	Slc1a6	solute carrier family 1 (high affinity aspartate/glutamate transporter), member 6
chr10	78940638	78940708	71	72	Distal Intergenic	ENSMUSG00000094080	Olfr8	olfactory receptor 8
chr10	79435560	79435689	130	131	Distal Intergenic	ENSMUSG00000091381	Vmn2r83	vomeronasal 2, receptor 83
chr10	79497105	79498170	1066	1067	Distal Intergenic	ENSMUSG00000091381	Vmn2r83	vomeronasal 2, receptor 83
chr10	79553756	79554041	286	287	Promoter	ENSMUSG00000042570	Mier2	MIER family member 2
chr10	79670696	79672235	1540	1541	Promoter	ENSMUSG00000020308	Tpgs1	tubulin polyglutamylase complex subunit 1
chr10	79735098	79735188	91	92	Promoter	ENSMUSG00000020329	Polrmt	polymerase (RNA) mitochondrial (DNA directed)
chr10	79735908	79736111	204	205	Promoter	ENSMUSG00000020329	Polrmt	polymerase (RNA) mitochondrial (DNA directed)
chr10	79783829	79784603	775	776	Promoter	ENSMUSG00000020323	Prss57	protease, serine 57
chr10	79797392	79797691	300	301	Genebody	ENSMUSG00000035863	Palm	paralemmin
chr10	79852076	79852916	841	842	Promoter	ENSMUSG00000006498	Ptbp1	polypyrimidine tract binding protein 1
chr10	79857002	79858763	1762	1763	Promoter	ENSMUSG00000006498	Ptbp1	polypyrimidine tract binding protein 1
chr10	79882040	79882122	83	84	Promoter	ENSMUSG00000057729	Prtn3	proteinase 3
chr10	79920919	79921059	141	142	Promoter	ENSMUSG00000035781	R3hdm4	R3H domain containing 4
chr10	79976998	79977385	388	389	Promoter	ENSMUSG00000013858	Tmem259	transmembrane protein 259
chr10	79977472	79977571	100	101	Promoter	ENSMUSG00000013858	Tmem259	transmembrane protein 259
chr10	79977652	79977743	92	93	Promoter	ENSMUSG00000013858	Tmem259	transmembrane protein 259
chr10	79990938	79991196	259	260	Genebody	ENSMUSG00000004665	Cnn2	calponin 2
chr10	80002707	80002926	220	221	Genebody	ENSMUSG00000035722	Abca7	ATP-binding cassette, sub-family A (ABC1), member 7
chr10	80014326	80014802	477	478	Promoter	ENSMUSG00000035697	Arhgap45	Rho GTPase activating protein 45
chr10	80025805	80026227	423	424	Genebody	ENSMUSG00000035697	Arhgap45	Rho GTPase activating protein 45
chr10	80038281	80038747	467	468	Promoter	ENSMUSG00000004667	Polr2e	polymerase (RNA) II (DNA directed) polypeptide E
chr10	80057740	80058417	678	679	Promoter	ENSMUSG00000075706	Gpx4	glutathione peroxidase 4
chr10	80136350	80136467	118	119	Promoter	ENSMUSG00000035640	Cbarp	calcium channel, voltage-dependent, beta subunit associated regulatory protein
chr10	80145476	80145771	296	297	Genebody	ENSMUSG00000035621	Midn	midnolin
chr10	80171926	80172661	736	737	Promoter	ENSMUSG00000045193	Cirbp	cold inducible RNA binding protein
chr10	80186454	80186844	391	392	Genebody	ENSMUSG00000003070	Efna2	ephrin A2
chr10	80208916	80209022	107	108	Distal Intergenic	ENSMUSG00000020156	Pwwp3a	PWWP domain containing 3A, DNA repair factor
chr10	80215483	80215662	180	181	Distal Intergenic	ENSMUSG00000020156	Pwwp3a	PWWP domain containing 3A, DNA repair factor
chr10	80293979	80294400	422	423	Promoter	ENSMUSG00000063457	Rps15	ribosomal protein S15
chr10	80299290	80299454	165	166	Promoter	ENSMUSG00000020135	Apc2	APC regulator of WNT signaling pathway 2
chr10	80310715	80311153	439	440	Genebody	ENSMUSG00000020135	Apc2	APC regulator of WNT signaling pathway 2
chr10	80313297	80313343	47	48	Genebody	ENSMUSG00000020133	2310011J03Rik	RIKEN cDNA 2310011J03 gene
chr10	80313467	80313614	148	149	Genebody	ENSMUSG00000020133	2310011J03Rik	RIKEN cDNA 2310011J03 gene
chr10	80315062	80315135	74	75	Genebody	ENSMUSG00000020133	2310011J03Rik	RIKEN cDNA 2310011J03 gene
chr10	80315195	80315255	61	62	Genebody	ENSMUSG00000020133	2310011J03Rik	RIKEN cDNA 2310011J03 gene
chr10	80341595	80341716	122	123	Genebody	ENSMUSG00000043822	Adamtsl5	ADAMTS-like 5
chr10	80347611	80347981	371	372	Promoter	ENSMUSG00000043822	Adamtsl5	ADAMTS-like 5
chr10	80381501	80381785	285	286	Genebody	ENSMUSG00000048696	Mex3d	mex3 RNA binding family member D
chr10	80397033	80397699	667	668	Promoter	ENSMUSG00000035478	Mbd3	methyl-CpG binding domain protein 3
chr10	80423452	80423887	436	437	Promoter	ENSMUSG00000020167	Tcf3	transcription factor 3
chr10	80464515	80464867	353	354	Distal Intergenic	ENSMUSG00000045518	Onecut3	one cut domain, family member 3
chr10	80471755	80471944	190	191	Distal Intergenic	ENSMUSG00000045518	Onecut3	one cut domain, family member 3
chr10	80533774	80534045	272	273	Genebody	ENSMUSG00000003341	Atp8b3	ATPase, class I, type 8B, member 3
chr10	80557337	80557827	491	492	Genebody	ENSMUSG00000047417	Rexo1	REX1, RNA exonuclease 1
chr10	80569356	80569700	345	346	Genebody	ENSMUSG00000035397	Klf16	Kruppel-like factor 16
chr10	80583996	80584240	245	246	Genebody	ENSMUSG00000003346	Abhd17a	abhydrolase domain containing 17A
chr10	80586657	80586965	309	310	Promoter	ENSMUSG00000003346	Abhd17a	abhydrolase domain containing 17A
chr10	80606682	80607069	388	389	Promoter	ENSMUSG00000113949	Scamp4	secretory carrier membrane protein 4
chr10	80664636	80664737	102	103	Distal Intergenic	ENSMUSG00000020190	Mknk2	MAP kinase-interacting serine/threonine kinase 2
chr10	80791957	80792587	631	632	Promoter	ENSMUSG00000061589	Dot1l	DOT1-like, histone H3 methyltransferase (S. cerevisiae)
chr10	80827859	80828463	605	606	Promoter	ENSMUSG00000035242	Oaz1	ornithine decarboxylase antizyme 1
chr10	80834633	80834753	121	122	Genebody	ENSMUSG00000087993	Mir1982	microRNA 1982
chr10	80835519	80835598	80	81	Genebody	ENSMUSG00000087993	Mir1982	microRNA 1982
chr10	80835711	80835898	188	189	Genebody	ENSMUSG00000087993	Mir1982	microRNA 1982
chr10	80888255	80888573	319	320	Genebody	ENSMUSG00000059406	Tmprss9	transmembrane protease, serine 9
chr10	80897935	80898196	262	263	Genebody	ENSMUSG00000020219	Timm13	translocase of inner mitochondrial membrane 13
chr10	80933765	80933871	107	108	Distal Intergenic	ENSMUSG00000015312	Gadd45b	growth arrest and DNA-damage-inducible 45 beta
chr10	80936004	80936368	365	366	Distal Intergenic	ENSMUSG00000015312	Gadd45b	growth arrest and DNA-damage-inducible 45 beta
chr10	80950136	80950941	806	807	Genebody	ENSMUSG00000015312	Gadd45b	growth arrest and DNA-damage-inducible 45 beta
chr10	80997926	80998287	362	363	Promoter	ENSMUSG00000048240	Gng7	guanine nucleotide binding protein (G protein), gamma 7
chr10	81021791	81021906	116	117	Genebody	ENSMUSG00000043670	Diras1	DIRAS family, GTP-binding RAS-like 1
chr10	81031275	81031376	102	103	Genebody	ENSMUSG00000046822	Slc39a3	solute carrier family 39 (zinc transporter), member 3
chr10	81031429	81031544	116	117	Genebody	ENSMUSG00000046822	Slc39a3	solute carrier family 39 (zinc transporter), member 3
chr10	81070985	81071414	430	431	Promoter	ENSMUSG00000004929	Thop1	thimet oligopeptidase 1
chr10	81104964	81105353	390	391	Promoter	ENSMUSG00000106347	Mir5615-1	microRNA 5615-1
chr10	81144255	81144402	148	149	Genebody	ENSMUSG00000035011	Zbtb7a	zinc finger and BTB domain containing 7a
chr10	81148050	81148342	293	294	Genebody	ENSMUSG00000004934	Pias4	protein inhibitor of activated STAT 4
chr10	81153601	81153696	96	97	Genebody	ENSMUSG00000004934	Pias4	protein inhibitor of activated STAT 4
chr10	81153791	81153832	42	43	Genebody	ENSMUSG00000004934	Pias4	protein inhibitor of activated STAT 4
chr10	81154107	81154184	78	79	Promoter	ENSMUSG00000004934	Pias4	protein inhibitor of activated STAT 4
chr10	81178550	81178865	316	317	Promoter	ENSMUSG00000064441	Snord37	small nucleolar RNA, C/D box 37
chr10	81179670	81179780	111	112	Promoter	ENSMUSG00000034994	Eef2	eukaryotic translation elongation factor 2
chr10	81190119	81190280	162	163	Promoter	ENSMUSG00000034974	Dapk3	death-associated protein kinase 3
chr10	81190329	81190438	110	111	Promoter	ENSMUSG00000034974	Dapk3	death-associated protein kinase 3
chr10	81191007	81191230	224	225	Promoter	ENSMUSG00000034974	Dapk3	death-associated protein kinase 3
chr10	81239656	81239858	203	204	Genebody	ENSMUSG00000034949	Zfr2	zinc finger RNA binding protein 2
chr10	81277309	81277370	62	63	Genebody	ENSMUSG00000034917	Tjp3	tight junction protein 3
chr10	81279329	81279841	513	514	Promoter	ENSMUSG00000034917	Tjp3	tight junction protein 3
chr10	81332460	81332900	441	442	Genebody	ENSMUSG00000034881	Tbxa2r	thromboxane A2 receptor
chr10	81337966	81338186	221	222	Genebody	ENSMUSG00000034872	Gipc3	GIPC PDZ domain containing family, member 3
chr10	81348658	81348957	300	301	Promoter	ENSMUSG00000020232	Hmg20b	high mobility group 20B
chr10	81363631	81364312	682	683	Promoter	ENSMUSG00000020234	4930404N11Rik	RIKEN cDNA 4930404N11 gene
chr10	81364388	81364649	262	263	Promoter	ENSMUSG00000020234	4930404N11Rik	RIKEN cDNA 4930404N11 gene
chr10	81365451	81365874	424	425	Promoter	ENSMUSG00000020234	4930404N11Rik	RIKEN cDNA 4930404N11 gene
chr10	81401369	81401803	435	436	Genebody	ENSMUSG00000055053	Nfic	nuclear factor I/C
chr10	81405984	81406159	176	177	Promoter	ENSMUSG00000055053	Nfic	nuclear factor I/C
chr10	81408777	81408952	176	177	Promoter	ENSMUSG00000085327	Gm16104	predicted gene 16104
chr10	81414096	81414601	506	507	Promoter	ENSMUSG00000105379	Mir1191b	microRNA 1191b
chr10	81424610	81425187	578	579	Promoter	ENSMUSG00000055053	Nfic	nuclear factor I/C
chr10	81470593	81470704	112	113	Promoter	ENSMUSG00000034818	Celf5	CUGBP, Elav-like family member 5
chr10	81499206	81499536	331	332	Promoter	ENSMUSG00000044199	S1pr4	sphingosine-1-phosphate receptor 4
chr10	81535182	81535521	340	341	Promoter	ENSMUSG00000034781	Gna11	guanine nucleotide binding protein, alpha 11
chr10	81587387	81587895	509	510	Promoter	ENSMUSG00000034771	Tle2	transducin-like enhancer of split 2
chr10	81596696	81596859	164	165	Promoter	ENSMUSG00000034758	Tle6	transducin-like enhancer of split 6
chr10	81600259	81600605	347	348	Promoter	ENSMUSG00000034758	Tle6	transducin-like enhancer of split 6
chr10	81688076	81688190	115	116	Distal Intergenic	ENSMUSG00000096795	Zfp433	zinc finger protein 433
chr10	82631172	82631785	614	615	Promoter	ENSMUSG00000047347	Tdg-ps2	thymine DNA glycosylase, pseudogene 2
chr10	82666352	82666628	277	278	Genebody	ENSMUSG00000020251	Glt8d2	glycosyltransferase 8 domain containing 2
chr10	82666733	82666834	102	103	Genebody	ENSMUSG00000020251	Glt8d2	glycosyltransferase 8 domain containing 2
chr10	82760522	82760702	181	182	Genebody	ENSMUSG00000020248	Nfyb	nuclear transcription factor-Y beta
chr10	82771177	82771449	273	274	Genebody	ENSMUSG00000020248	Nfyb	nuclear transcription factor-Y beta
chr10	82808094	82808396	303	304	Distal Intergenic	ENSMUSG00000056821	1700028I16Rik	RIKEN cDNA 1700028I16 gene
chr10	82809286	82810262	977	978	Promoter	ENSMUSG00000056821	1700028I16Rik	RIKEN cDNA 1700028I16 gene
chr10	82812415	82812996	582	583	Promoter	ENSMUSG00000056821	1700028I16Rik	RIKEN cDNA 1700028I16 gene
chr10	82866091	82867057	967	968	Promoter	ENSMUSG00000109864	Eid3	EP300 interacting inhibitor of differentiation 3
chr10	82899867	82900200	334	335	Distal Intergenic	ENSMUSG00000020250	Txnrd1	thioredoxin reductase 1
chr10	83134217	83134748	532	533	Genebody	ENSMUSG00000034612	Chst11	carbohydrate sulfotransferase 11
chr10	83361322	83362115	794	795	Promoter	ENSMUSG00000020255	Nopchap1	NOP protein chaperone 1
chr10	83404952	83405348	397	398	Genebody	ENSMUSG00000020255	Nopchap1	NOP protein chaperone 1
chr10	83533366	83533608	243	244	Promoter	ENSMUSG00000020256	Aldh1l2	aldehyde dehydrogenase 1 family, member L2
chr10	83729511	83730004	494	495	Genebody	ENSMUSG00000087651	1500009L16Rik	RIKEN cDNA 1500009L16 gene
chr10	83736742	83736905	164	165	Promoter	ENSMUSG00000087651	1500009L16Rik	RIKEN cDNA 1500009L16 gene
chr10	84515158	84516379	1222	1223	Distal Intergenic	ENSMUSG00000046841	Ckap4	cytoskeleton-associated protein 4
chr10	84526601	84527323	723	724	Genebody	ENSMUSG00000046841	Ckap4	cytoskeleton-associated protein 4
chr10	84686057	84686489	433	434	Genebody	ENSMUSG00000034453	Polr3b	polymerase (RNA) III (DNA directed) polypeptide B
chr10	84836024	84836494	471	472	Promoter	ENSMUSG00000020037	Rfx4	regulatory factor X, 4 (influences HLA class II expression)
chr10	85035095	85035541	447	448	Distal Intergenic	ENSMUSG00000035620	Ric8b	RIC8 guanine nucleotide exchange factor B
chr10	85045508	85045854	347	348	Distal Intergenic	ENSMUSG00000035620	Ric8b	RIC8 guanine nucleotide exchange factor B
chr10	85379063	85379326	264	265	Distal Intergenic	ENSMUSG00000020042	Btbd11	BTB (POZ) domain containing 11
chr10	85389649	85390111	463	464	Genebody	ENSMUSG00000020042	Btbd11	BTB (POZ) domain containing 11
chr10	85459144	85459353	210	211	Genebody	ENSMUSG00000020042	Btbd11	BTB (POZ) domain containing 11
chr10	85539298	85539842	545	546	Genebody	ENSMUSG00000020042	Btbd11	BTB (POZ) domain containing 11
chr10	85591896	85592248	353	354	Genebody	ENSMUSG00000020042	Btbd11	BTB (POZ) domain containing 11
chr10	85624527	85624787	261	262	Genebody	ENSMUSG00000020042	Btbd11	BTB (POZ) domain containing 11
chr10	85678516	85678946	431	432	Distal Intergenic	ENSMUSG00000020042	Btbd11	BTB (POZ) domain containing 11
chr10	85956192	85956415	224	225	Promoter	ENSMUSG00000001783	Rtcb	RNA 2',3'-cyclic phosphate and 5'-OH ligase
chr10	86091950	86092159	210	211	Genebody	ENSMUSG00000112493	4930486F22Rik	RIKEN cDNA 4930486F22 gene
chr10	86234289	86234657	369	370	Genebody	ENSMUSG00000020044	Timp3	tissue inhibitor of metalloproteinase 3
chr10	86637304	86637729	426	427	Genebody	ENSMUSG00000097412	1810014B01Rik	RIKEN cDNA 1810014B01 gene
chr10	86727504	86727821	318	319	Genebody	ENSMUSG00000044937	Ttc41	tetratricopeptide repeat domain 41
chr10	86730938	86731667	730	731	Genebody	ENSMUSG00000044937	Ttc41	tetratricopeptide repeat domain 41
chr10	86972285	86972713	429	430	Genebody	ENSMUSG00000035459	Stab2	stabilin 2
chr10	88349780	88350612	833	834	Genebody	ENSMUSG00000020057	Dram1	DNA-damage regulated autophagy modulator 1
chr10	88378734	88378905	172	173	Promoter	ENSMUSG00000020057	Dram1	DNA-damage regulated autophagy modulator 1
chr10	88708747	88709279	533	534	Distal Intergenic	ENSMUSG00000069540	Gm4925	predicted gene 4925
chr10	89708870	89709094	225	226	Distal Intergenic	ENSMUSG00000097383	1500026H17Rik	RIKEN cDNA 1500026H17 gene
chr10	89739613	89740050	438	439	Distal Intergenic	ENSMUSG00000019951	Uhrf1bp1l	UHRF1 (ICBP90) binding protein 1-like
chr10	90019333	90020146	814	815	Genebody	ENSMUSG00000058589	Anks1b	ankyrin repeat and sterile alpha motif domain containing 1B
chr10	91166873	91168884	2012	2013	Promoter	ENSMUSG00000019961	Tmpo	thymopoietin
chr10	91270527	91271000	474	475	Distal Intergenic	ENSMUSG00000111544	4930534H03Rik	RIKEN cDNA 4930534H03 gene
chr10	93276462	93276700	239	240	Genebody	ENSMUSG00000008398	Elk3	ELK3, member of ETS oncogene family
chr10	93294663	93294866	204	205	Genebody	ENSMUSG00000008398	Elk3	ELK3, member of ETS oncogene family
chr10	93454207	93454660	454	455	Promoter	ENSMUSG00000015889	Lta4h	leukotriene A4 hydrolase
chr10	93846024	93846937	914	915	Genebody	ENSMUSG00000020020	Usp44	ubiquitin specific peptidase 44
chr10	94150663	94151978	1316	1317	Genebody	ENSMUSG00000005897	Nr2c1	nuclear receptor subfamily 2, group C, member 1
chr10	94523949	94524090	142	143	Genebody	ENSMUSG00000020023	Tmcc3	transmembrane and coiled coil domains 3
chr10	95264415	95264617	203	204	Genebody	ENSMUSG00000045867	Cradd	CASP2 and RIPK1 domain containing adaptor with death domain
chr10	95500476	95500942	467	468	Promoter	ENSMUSG00000062981	Mrpl42	mitochondrial ribosomal protein L42
chr10	95561574	95561997	424	425	Genebody	ENSMUSG00000020029	Nudt4	nudix (nucleoside diphosphate linked moiety X)-type motif 4
chr10	95680872	95681377	506	507	Distal Intergenic	ENSMUSG00000020029	Nudt4	nudix (nucleoside diphosphate linked moiety X)-type motif 4
chr10	95864586	95865104	519	520	Distal Intergenic	ENSMUSG00000036499	Eea1	early endosome antigen 1
chr10	95893716	95894466	751	752	Genebody	ENSMUSG00000036499	Eea1	early endosome antigen 1
chr10	96846967	96847363	397	398	Genebody	ENSMUSG00000111924	4930556N09Rik	RIKEN cDNA 4930556N09 gene
chr10	98090383	98090482	100	101	Distal Intergenic	ENSMUSG00000074776	Gm10754	predicted gene 10754
chr10	99279531	99279830	300	301	Distal Intergenic	ENSMUSG00000019960	Dusp6	dual specificity phosphatase 6
chr10	100065744	100066078	335	336	Genebody	ENSMUSG00000019966	Kitl	kit ligand
chr10	102878082	102878229	148	149	Distal Intergenic	ENSMUSG00000036602	Alx1	ALX homeobox 1
chr10	103661369	103661576	208	209	Distal Intergenic	ENSMUSG00000019894	Slc6a15	solute carrier family 6 (neurotransmitter transporter), member 15
chr10	105818392	105818674	283	284	Genebody	ENSMUSG00000019897	Ccdc59	coiled-coil domain containing 59
chr10	105842560	105842906	347	348	Promoter	ENSMUSG00000019897	Ccdc59	coiled-coil domain containing 59
chr10	106391670	106391845	176	177	Distal Intergenic	ENSMUSG00000053825	Ppfia2	protein tyrosine phosphatase, receptor type, f polypeptide (PTPRF), interacting protein (liprin), alpha 2
chr10	107752245	107752569	325	326	Distal Intergenic	ENSMUSG00000035916	Ptprq	protein tyrosine phosphatase, receptor type, Q
chr10	108286924	108287629	706	707	Distal Intergenic	ENSMUSG00000019907	Ppp1r12a	protein phosphatase 1, regulatory subunit 12A
chr10	108299161	108299378	218	219	Distal Intergenic	ENSMUSG00000019907	Ppp1r12a	protein phosphatase 1, regulatory subunit 12A
chr10	108389533	108390185	653	654	Genebody	ENSMUSG00000112532	Gm36283	predicted gene, 36283
chr10	108414915	108415248	334	335	Distal Intergenic	ENSMUSG00000112532	Gm36283	predicted gene, 36283
chr10	108433991	108434388	398	399	Genebody	ENSMUSG00000112532	Gm36283	predicted gene, 36283
chr10	110760609	110760906	298	299	Genebody	ENSMUSG00000020185	E2f7	E2F transcription factor 7
chr10	110854405	110854840	436	437	Genebody	ENSMUSG00000101801	1700020G17Rik	RIKEN cDNA 1700020G17 gene
chr10	110921512	110922612	1101	1102	Promoter	ENSMUSG00000020186	Csrp2	cysteine and glycine-rich protein 2
chr10	110931037	110931888	852	853	Promoter	ENSMUSG00000020186	Csrp2	cysteine and glycine-rich protein 2
chr10	110932013	110932380	368	369	Promoter	ENSMUSG00000020186	Csrp2	cysteine and glycine-rich protein 2
chr10	111475542	111477839	2298	2299	Genebody	ENSMUSG00000058799	Nap1l1	nucleosome assembly protein 1-like 1
chr10	111974328	111974665	338	339	Promoter	ENSMUSG00000063334	Krr1	KRR1, small subunit (SSU) processome component, homolog (yeast)
chr10	112173337	112173687	351	352	Promoter	ENSMUSG00000035694	Caps2	calcyphosphine 2
chr10	112587115	112587325	211	212	Distal Intergenic	ENSMUSG00000035681	Kcnc2	potassium voltage gated channel, Shaw-related subfamily, member 2
chr10	115036271	115036578	308	309	Distal Intergenic	ENSMUSG00000006764	Tph2	tryptophan hydroxylase 2
chr10	115247981	115248510	530	531	Genebody	ENSMUSG00000020130	Tbc1d15	TBC1 domain family, member 15
chr10	115249460	115249782	323	324	Promoter	ENSMUSG00000020130	Tbc1d15	TBC1 domain family, member 15
chr10	115250021	115250324	304	305	Promoter	ENSMUSG00000020130	Tbc1d15	TBC1 domain family, member 15
chr10	115468934	115469468	535	536	Genebody	ENSMUSG00000020140	Lgr5	leucine rich repeat containing G protein coupled receptor 5
chr10	116197157	116197436	280	281	Promoter	ENSMUSG00000020151	Ptprr	protein tyrosine phosphatase, receptor type, R
chr10	116564305	116564691	387	388	Genebody	ENSMUSG00000020166	Cnot2	CCR4-NOT transcription complex, subunit 2
chr10	117033864	117034292	429	430	Distal Intergenic	ENSMUSG00000060187	Lrrc10	leucine rich repeat containing 10
chr10	117174665	117174872	208	209	Distal Intergenic	ENSMUSG00000020170	Frs2	fibroblast growth factor receptor substrate 2
chr10	117216525	117217133	609	610	Promoter	ENSMUSG00000020171	Yeats4	YEATS domain containing 4
chr10	117342382	117343254	873	874	Distal Intergenic	ENSMUSG00000055531	Cpsf6	cleavage and polyadenylation specific factor 6
chr10	117390058	117390466	409	410	Genebody	ENSMUSG00000055531	Cpsf6	cleavage and polyadenylation specific factor 6
chr10	117397001	117397269	269	270	Genebody	ENSMUSG00000055531	Cpsf6	cleavage and polyadenylation specific factor 6
chr10	117412215	117412436	222	223	Genebody	ENSMUSG00000055531	Cpsf6	cleavage and polyadenylation specific factor 6
chr10	117417830	117418337	508	509	Distal Intergenic	ENSMUSG00000112344	Gm32141	predicted gene, 32141
chr10	117437064	117437254	191	192	Distal Intergenic	ENSMUSG00000112344	Gm32141	predicted gene, 32141
chr10	117452300	117452617	318	319	Distal Intergenic	ENSMUSG00000112344	Gm32141	predicted gene, 32141
chr10	117455352	117456129	778	779	Distal Intergenic	ENSMUSG00000112344	Gm32141	predicted gene, 32141
chr10	117519388	117519916	529	530	Distal Intergenic	ENSMUSG00000112344	Gm32141	predicted gene, 32141
chr10	117628463	117628876	414	415	Promoter	ENSMUSG00000020183	Cpm	carboxypeptidase M
chr10	117663692	117664310	619	620	Genebody	ENSMUSG00000020183	Cpm	carboxypeptidase M
chr10	117682671	117683016	346	347	Genebody	ENSMUSG00000020183	Cpm	carboxypeptidase M
chr10	117708813	117709242	430	431	Promoter	ENSMUSG00000020184	Mdm2	transformed mouse 3T3 cell double minute 2
chr10	117731235	117731723	489	490	Distal Intergenic	ENSMUSG00000060181	Slc35e3	solute carrier family 35, member E3
chr10	117843899	117844630	732	733	Promoter	ENSMUSG00000052681	Rap1b	RAS related protein 1b
chr10	117906135	117906605	471	472	Distal Intergenic	ENSMUSG00000112500	4933411E08Rik	RIKEN cDNA 4933411E08 gene
chr10	117952635	117953611	977	978	Distal Intergenic	ENSMUSG00000112500	4933411E08Rik	RIKEN cDNA 4933411E08 gene
chr10	118129016	118130691	1676	1677	Distal Intergenic	ENSMUSG00000020212	Mdm1	transformed mouse 3T3 cell double minute 1
chr10	118870584	118870912	329	330	Promoter	ENSMUSG00000028630	Dyrk2	dual-specificity tyrosine-(Y)-phosphorylation regulated kinase 2
chr10	119066092	119066215	124	125	Distal Intergenic	ENSMUSG00000112778	Gm33677	predicted gene, 33677
chr10	119238236	119238561	326	327	Promoter	ENSMUSG00000020114	Cand1	cullin associated and neddylation disassociated 1
chr10	119980123	119980347	225	226	Genebody	ENSMUSG00000034813	Grip1	glutamate receptor interacting protein 1
chr10	120061324	120061533	210	211	Genebody	ENSMUSG00000020228	Helb	helicase (DNA) B
chr10	120113594	120114030	437	438	Promoter	ENSMUSG00000020228	Helb	helicase (DNA) B
chr10	120114185	120114959	775	776	Promoter	ENSMUSG00000020228	Helb	helicase (DNA) B
chr10	120170458	120170815	358	359	Promoter	ENSMUSG00000020227	Irak3	interleukin-1 receptor-associated kinase 3
chr10	120338908	120339879	972	973	Distal Intergenic	ENSMUSG00000090191	9230105E05Rik	RIKEN cDNA 9230105E05 gene
chr10	120364110	120364161	52	53	Genebody	ENSMUSG00000090191	9230105E05Rik	RIKEN cDNA 9230105E05 gene
chr10	120398646	120399028	383	384	Genebody	ENSMUSG00000090191	9230105E05Rik	RIKEN cDNA 9230105E05 gene
chr10	120428516	120429026	511	512	Genebody	ENSMUSG00000076448	Mir763	microRNA 763
chr10	120787282	120787510	229	230	Genebody	ENSMUSG00000044544	4921513I03Rik	RIKEN cDNA 4921513I03 gene
chr10	120857715	120857990	276	277	Promoter	ENSMUSG00000087480	Gm15910	predicted gene 15910
chr10	120938384	120938560	177	178	Genebody	ENSMUSG00000051236	Msrb3	methionine sulfoxide reductase B3
chr10	121228104	121228345	242	243	Distal Intergenic	ENSMUSG00000112846	4930432O09Rik	RIKEN cDNA 4930432O09 gene
chr10	121297415	121297614	200	201	Promoter	ENSMUSG00000052302	Tbc1d30	TBC1 domain family, member 30
chr10	121336614	121336802	189	190	Genebody	ENSMUSG00000052302	Tbc1d30	TBC1 domain family, member 30
chr10	121447650	121448036	387	388	Genebody	ENSMUSG00000025795	Rassf3	Ras association (RalGDS/AF-6) domain family member 3
chr10	121473694	121473969	276	277	Genebody	ENSMUSG00000025795	Rassf3	Ras association (RalGDS/AF-6) domain family member 3
chr10	121505745	121506089	345	346	Genebody	ENSMUSG00000025795	Rassf3	Ras association (RalGDS/AF-6) domain family member 3
chr10	121510431	121510571	141	142	Genebody	ENSMUSG00000025795	Rassf3	Ras association (RalGDS/AF-6) domain family member 3
chr10	121533568	121533690	123	124	Distal Intergenic	ENSMUSG00000020115	Tbk1	TANK-binding kinase 1
chr10	121568887	121569301	415	416	Promoter	ENSMUSG00000020115	Tbk1	TANK-binding kinase 1
chr10	121693092	121693494	403	404	Genebody	ENSMUSG00000053684	Kics2	KICSTOR subunit 2
chr10	121853435	121853660	226	227	Genebody	ENSMUSG00000020121	Srgap1	SLIT-ROBO Rho GTPase activating protein 1
chr10	122051870	122052363	494	495	Distal Intergenic	ENSMUSG00000020121	Srgap1	SLIT-ROBO Rho GTPase activating protein 1
chr10	122054639	122054835	197	198	Distal Intergenic	ENSMUSG00000020121	Srgap1	SLIT-ROBO Rho GTPase activating protein 1
chr10	122447473	122447644	172	173	Promoter	ENSMUSG00000020123	Avpr1a	arginine vasopressin receptor 1A
chr10	122544256	122544626	371	372	Genebody	ENSMUSG00000112095	Sros1	non-coding RNA suppressor of Stat1
chr10	122578301	122578409	109	110	Distal Intergenic	ENSMUSG00000112095	Sros1	non-coding RNA suppressor of Stat1
chr10	122802240	122802353	114	115	Genebody	ENSMUSG00000034613	Ppm1h	protein phosphatase 1H (PP2C domain containing)
chr10	122802480	122803107	628	629	Genebody	ENSMUSG00000034613	Ppm1h	protein phosphatase 1H (PP2C domain containing)
chr10	122986783	122987125	343	344	Promoter	ENSMUSG00000065406	Mirlet7i	microRNA let7i
chr10	122987732	122988146	415	416	Promoter	ENSMUSG00000065406	Mirlet7i	microRNA let7i
chr10	126438929	126439101	173	174	Distal Intergenic	ENSMUSG00000098756	Mir378d	microRNA 378d
chr10	126679276	126680595	1320	1321	Distal Intergenic	ENSMUSG00000098756	Mir378d	microRNA 378d
chr10	126763894	126764627	734	735	Distal Intergenic	ENSMUSG00000112832	4930484H19Rik	RIKEN cDNA 4930484H19 gene
chr10	126764796	126764972	177	178	Distal Intergenic	ENSMUSG00000112832	4930484H19Rik	RIKEN cDNA 4930484H19 gene
chr10	126809748	126809845	98	99	Genebody	ENSMUSG00000112832	4930484H19Rik	RIKEN cDNA 4930484H19 gene
chr10	126832713	126833337	625	626	Distal Intergenic	ENSMUSG00000112832	4930484H19Rik	RIKEN cDNA 4930484H19 gene
chr10	126925848	126926231	384	385	Distal Intergenic	ENSMUSG00000025436	Atp23	ATP23 metallopeptidase and ATP synthase assembly factor homolog
chr10	126927260	126927984	725	726	Distal Intergenic	ENSMUSG00000025436	Atp23	ATP23 metallopeptidase and ATP synthase assembly factor homolog
chr10	127123214	127123321	108	109	Distal Intergenic	ENSMUSG00000040462	Os9	amplified in osteosarcoma
chr10	127184377	127184561	185	186	Promoter	ENSMUSG00000019467	Arhgef25	Rho guanine nucleotide exchange factor (GEF) 25
chr10	127263453	127264171	719	720	Promoter	ENSMUSG00000074657	Kif5a	kinesin family member 5A
chr10	127267276	127267835	560	561	Promoter	ENSMUSG00000025410	Dctn2	dynactin 2
chr10	127286622	127287581	960	961	Promoter	ENSMUSG00000025409	Mbd6	methyl-CpG binding domain protein 6
chr10	127310602	127310867	266	267	Promoter	ENSMUSG00000040354	Mars1	methionine-tRNA synthetase 1
chr10	127327130	127327315	186	187	Genebody	ENSMUSG00000040345	Arhgap9	Rho GTPase activating protein 9
chr10	127337281	127338037	757	758	Promoter	ENSMUSG00000025407	Gli1	GLI-Kruppel family member GLI1
chr10	127507747	127508088	342	343	Promoter	ENSMUSG00000040287	Stac3	SH3 and cysteine rich domain 3
chr10	127514030	127514324	295	296	Promoter	ENSMUSG00000040280	Ndufa4l2	Ndufa4, mitochondrial complex associated like 2
chr10	127516451	127516687	237	238	Promoter	ENSMUSG00000040280	Ndufa4l2	Ndufa4, mitochondrial complex associated like 2
chr10	127539776	127540258	483	484	Promoter	ENSMUSG00000040249	Lrp1	low density lipoprotein receptor-related protein 1
chr10	127555783	127556117	335	336	Genebody	ENSMUSG00000040249	Lrp1	low density lipoprotein receptor-related protein 1
chr10	127564317	127564612	296	297	Genebody	ENSMUSG00000040249	Lrp1	low density lipoprotein receptor-related protein 1
chr10	127588422	127588574	153	154	Genebody	ENSMUSG00000040249	Lrp1	low density lipoprotein receptor-related protein 1
chr10	127642450	127643007	558	559	Promoter	ENSMUSG00000002147	Stat6	signal transducer and activator of transcription 6
chr10	127652959	127653640	682	683	Promoter	ENSMUSG00000002147	Stat6	signal transducer and activator of transcription 6
chr10	127658602	127658885	284	285	Promoter	ENSMUSG00000002147	Stat6	signal transducer and activator of transcription 6
chr10	128084307	128085317	1011	1012	Promoter	ENSMUSG00000025393	Atp5b	ATP synthase, H+ transporting mitochondrial F1 complex, beta subunit
chr10	128344920	128345262	343	344	Genebody	ENSMUSG00000005683	Cs	citrate synthase
chr10	128378101	128378366	266	267	Promoter	ENSMUSG00000014498	Ankrd52	ankyrin repeat domain 52
chr10	128424759	128424943	185	186	Genebody	ENSMUSG00000025373	Rnf41	ring finger protein 41
chr10	128440560	128441674	1115	1116	Genebody	ENSMUSG00000098957	Mir8105	microRNA 8105
chr10	128515982	128516174	193	194	Genebody	ENSMUSG00000025366	Esyt1	extended synaptotagmin-like protein 1
chr10	128563696	128564643	948	949	Promoter	ENSMUSG00000025364	Pa2g4	proliferation-associated 2G4
chr10	128624593	128625118	526	527	Promoter	ENSMUSG00000025362	Rps26	ribosomal protein S26
chr10	128636847	128637440	594	595	Genebody	ENSMUSG00000002578	Ikzf4	IKAROS family zinc finger 4
chr10	128730909	128731244	336	337	Genebody	ENSMUSG00000025357	Dgka	diacylglycerol kinase, alpha
chr10	128977665	128977903	239	240	Genebody	ENSMUSG00000097691	9030616G12Rik	RIKEN cDNA 9030616G12 gene
chr10	129593569	129593811	243	244	Distal Intergenic	ENSMUSG00000052012	Olfr796	olfactory receptor 796
chr10	130412348	130412595	248	249	Genebody	ENSMUSG00000092048	Vmn2r85	vomeronasal 2, receptor 85
chr10	130528074	130528335	262	263	Distal Intergenic	ENSMUSG00000091511	Vmn2r87	vomeronasal 2, receptor 87
chr11	3353132	3353557	426	427	Promoter	ENSMUSG00000020451	Limk2	LIM motif-containing protein kinase 2
chr11	3369266	3369744	479	480	Promoter	ENSMUSG00000020451	Limk2	LIM motif-containing protein kinase 2
chr11	3407473	3408064	592	593	Promoter	ENSMUSG00000020451	Limk2	LIM motif-containing protein kinase 2
chr11	3646716	3647811	1096	1097	Promoter	ENSMUSG00000056579	Tug1	taurine upregulated gene 1
chr11	3786626	3786934	309	310	Genebody	ENSMUSG00000020435	Osbp2	oxysterol binding protein 2
chr11	3930829	3931088	260	261	Promoter	ENSMUSG00000020432	Tcn2	transcobalamin 2
chr11	3998809	3998965	157	158	Genebody	ENSMUSG00000049721	Gal3st1	galactose-3-O-sulfotransferase 1
chr11	4131202	4131391	190	191	Distal Intergenic	ENSMUSG00000003581	Rnf215	ring finger protein 215
chr11	4451179	4451481	303	304	Distal Intergenic	ENSMUSG00000020419	Hormad2	HORMA domain containing 2
chr11	4593357	4593880	524	525	Promoter	ENSMUSG00000034354	Mtmr3	myotubularin related protein 3
chr11	4803452	4804347	896	897	Genebody	ENSMUSG00000009073	Nf2	neurofibromin 2
chr11	4805605	4807322	1718	1719	Genebody	ENSMUSG00000009073	Nf2	neurofibromin 2
chr11	4836783	4837095	313	314	Genebody	ENSMUSG00000009073	Nf2	neurofibromin 2
chr11	4847248	4848053	806	807	Promoter	ENSMUSG00000009073	Nf2	neurofibromin 2
chr11	4899719	4899899	181	182	Genebody	ENSMUSG00000034274	Thoc5	THO complex 5
chr11	4987635	4987836	202	203	Promoter	ENSMUSG00000009090	Ap1b1	adaptor protein complex AP-1, beta 1 subunit
chr11	5046381	5046852	472	473	Distal Intergenic	ENSMUSG00000009090	Ap1b1	adaptor protein complex AP-1, beta 1 subunit
chr11	5059850	5059923	74	75	Promoter	ENSMUSG00000034209	Rasl10a	RAS-like, family 10, member A
chr11	5061345	5061459	115	116	Genebody	ENSMUSG00000034209	Rasl10a	RAS-like, family 10, member A
chr11	5096074	5096894	821	822	Genebody	ENSMUSG00000034175	Rhbdd3	rhomboid domain containing 3
chr11	5263069	5263331	263	264	Promoter	ENSMUSG00000020393	Kremen1	kringle containing transmembrane protein 1
chr11	5411638	5412007	370	371	Genebody	ENSMUSG00000041961	Znrf3	zinc and ring finger 3
chr11	5477992	5478700	709	710	Distal Intergenic	ENSMUSG00000041961	Znrf3	zinc and ring finger 3
chr11	5485847	5486025	179	180	Distal Intergenic	ENSMUSG00000020484	Xbp1	X-box binding protein 1
chr11	5506026	5506460	435	436	Distal Intergenic	ENSMUSG00000020484	Xbp1	X-box binding protein 1
chr11	5562882	5563076	195	196	Distal Intergenic	ENSMUSG00000020481	Ankrd36	ankyrin repeat domain 36
chr11	5691638	5692134	497	498	Distal Intergenic	ENSMUSG00000020477	Mrps24	mitochondrial ribosomal protein S24
chr11	5879014	5880237	1224	1225	Promoter	ENSMUSG00000020471	Pold2	polymerase (DNA directed), delta 2, regulatory subunit
chr11	5887223	5887662	440	441	Distal Intergenic	ENSMUSG00000020471	Pold2	polymerase (DNA directed), delta 2, regulatory subunit
chr11	5897345	5897759	415	416	Promoter	ENSMUSG00000020469	Myl7	myosin, light polypeptide 7, regulatory
chr11	5920477	5920528	52	53	Genebody	ENSMUSG00000041798	Gck	glucokinase
chr11	5972014	5972532	519	520	Genebody	ENSMUSG00000057897	Camk2b	calcium/calmodulin-dependent protein kinase II, beta
chr11	6177925	6178873	949	950	Genebody	NA	Rps15a-ps6	ribosomal protein S15A, pseudogene 6
chr11	6187821	6188285	465	466	Genebody	ENSMUSG00000053838	Nudcd3	NudC domain containing 3
chr11	6244764	6245003	240	241	Distal Intergenic	ENSMUSG00000020447	Npc1l1	NPC1 like intracellular cholesterol transporter 1
chr11	6266635	6266994	360	361	Promoter	ENSMUSG00000004393	Ddx56	DEAD box helicase 56
chr11	6366021	6366360	340	341	Distal Intergenic	ENSMUSG00000041164	Zmiz2	zinc finger, MIZ-type containing 2
chr11	6470191	6472550	2360	2361	Promoter	ENSMUSG00000094483	Purb	purine rich element binding protein B
chr11	6476595	6477061	467	468	Promoter	ENSMUSG00000094483	Purb	purine rich element binding protein B
chr11	6486966	6487867	902	903	Genebody	ENSMUSG00000094483	Purb	purine rich element binding protein B
chr11	6525940	6526697	758	759	Promoter	ENSMUSG00000085156	Snhg15	small nucleolar RNA host gene 15
chr11	6599115	6599212	98	99	Promoter	ENSMUSG00000041073	Nacad	NAC alpha domain containing
chr11	6623633	6624076	444	445	Promoter	ENSMUSG00000000384	Tbrg4	transforming growth factor beta regulated gene 4
chr11	6778728	6779214	487	488	Distal Intergenic	ENSMUSG00000086808	Gm11981	predicted gene 11981
chr11	6900452	6901283	832	833	Distal Intergenic	ENSMUSG00000020431	Adcy1	adenylate cyclase 1
chr11	7064792	7065182	391	392	Promoter	ENSMUSG00000020431	Adcy1	adenylate cyclase 1
chr11	7199889	7200279	391	392	Genebody	ENSMUSG00000020429	Igfbp1	insulin-like growth factor binding protein 1
chr11	7215739	7215942	204	205	Promoter	ENSMUSG00000020427	Igfbp3	insulin-like growth factor binding protein 3
chr11	8623480	8623851	372	373	Promoter	ENSMUSG00000020422	Tns3	tensin 3
chr11	8652682	8653525	844	845	Genebody	ENSMUSG00000020422	Tns3	tensin 3
chr11	8659704	8660195	492	493	Genebody	ENSMUSG00000020422	Tns3	tensin 3
chr11	11287351	11287877	527	528	Genebody	ENSMUSG00000050830	Vwc2	von Willebrand factor C domain containing 2
chr11	11836901	11837004	104	105	Promoter	ENSMUSG00000020182	Ddc	dopa decarboxylase
chr11	16345183	16346206	1024	1025	Genebody	ENSMUSG00000048834	Vstm2a	V-set and transmembrane domain containing 2A
chr11	17212802	17213342	541	542	Promoter	ENSMUSG00000078970	Dnaaf10	dynein axonemal assembly factor 10
chr11	17459979	17460447	469	470	Distal Intergenic	ENSMUSG00000000581	C1d	C1D nuclear receptor co-repressor
chr11	17852452	17852877	426	427	Distal Intergenic	ENSMUSG00000016984	Etaa1	Ewing tumor-associated antigen 1
chr11	19007710	19008152	443	444	Genebody	ENSMUSG00000020160	Meis1	Meis homeobox 1
chr11	19918176	19918992	817	818	Distal Intergenic	ENSMUSG00000045671	Spred2	sprouty-related EVH1 domain containing 2
chr11	19987982	19989055	1074	1075	Genebody	ENSMUSG00000045671	Spred2	sprouty-related EVH1 domain containing 2
chr11	20035390	20035959	570	571	Distal Intergenic	ENSMUSG00000020152	Actr2	ARP2 actin-related protein 2
chr11	20038875	20039150	276	277	Distal Intergenic	ENSMUSG00000020152	Actr2	ARP2 actin-related protein 2
chr11	20113818	20114039	222	223	Promoter	ENSMUSG00000020152	Actr2	ARP2 actin-related protein 2
chr11	20145430	20145653	224	225	Genebody	ENSMUSG00000020152	Actr2	ARP2 actin-related protein 2
chr11	20400288	20400501	214	215	Distal Intergenic	ENSMUSG00000020142	Slc1a4	solute carrier family 1 (glutamate/neutral amino acid transporter), member 4
chr11	20455648	20456318	671	672	Distal Intergenic	ENSMUSG00000049800	Sertad2	SERTA domain containing 2
chr11	20544418	20545457	1040	1041	Promoter	ENSMUSG00000049800	Sertad2	SERTA domain containing 2
chr11	20576183	20576534	352	353	Genebody	ENSMUSG00000049800	Sertad2	SERTA domain containing 2
chr11	20656167	20656679	513	514	Distal Intergenic	ENSMUSG00000049800	Sertad2	SERTA domain containing 2
chr11	22007680	22008422	743	744	Genebody	ENSMUSG00000005917	Otx1	orthodenticle homeobox 1
chr11	22513193	22513378	186	187	Promoter	ENSMUSG00000049904	Tmem17	transmembrane protein 17
chr11	22610498	22611149	652	653	Distal Intergenic	ENSMUSG00000049904	Tmem17	transmembrane protein 17
chr11	22782875	22783278	404	405	Genebody	ENSMUSG00000051650	B3gnt2	UDP-GlcNAc:betaGal beta-1,3-N-acetylglucosaminyltransferase 2
chr11	22800354	22800686	333	334	Genebody	ENSMUSG00000051650	B3gnt2	UDP-GlcNAc:betaGal beta-1,3-N-acetylglucosaminyltransferase 2
chr11	22830216	22830865	650	651	Genebody	ENSMUSG00000051650	B3gnt2	UDP-GlcNAc:betaGal beta-1,3-N-acetylglucosaminyltransferase 2
chr11	22860888	22860989	102	103	Promoter	ENSMUSG00000051650	B3gnt2	UDP-GlcNAc:betaGal beta-1,3-N-acetylglucosaminyltransferase 2
chr11	23047723	23048529	807	808	Distal Intergenic	ENSMUSG00000049811	Fam161a	family with sequence similarity 161, member A
chr11	23258304	23260036	1733	1734	Promoter	ENSMUSG00000020290	Xpo1	exportin 1
chr11	23565810	23566168	359	360	Genebody	ENSMUSG00000085415	Selenok-ps1	selenoprotein K, pseudogene 1
chr11	23928004	23928407	404	405	Distal Intergenic	ENSMUSG00000020273	Papolg	poly(A) polymerase gamma
chr11	24164485	24164750	266	267	Genebody	ENSMUSG00000000861	Bcl11a	B cell CLL/lymphoma 11A (zinc finger protein)
chr11	25301186	25301476	291	292	Genebody	ENSMUSG00000033015	4933427E13Rik	RIKEN cDNA 4933427E13 gene
chr11	26669412	26669601	190	191	Distal Intergenic	ENSMUSG00000064090	Vrk2	vaccinia related kinase 2
chr11	27219647	27220437	791	792	Distal Intergenic	ENSMUSG00000064090	Vrk2	vaccinia related kinase 2
chr11	27753606	27753975	370	371	Distal Intergenic	ENSMUSG00000032878	Ccdc85a	coiled-coil domain containing 85A
chr11	29030561	29030700	140	141	Distal Intergenic	ENSMUSG00000020464	Pnpt1	polyribonucleotide nucleotidyltransferase 1
chr11	29130295	29130493	199	200	Promoter	ENSMUSG00000020464	Pnpt1	polyribonucleotide nucleotidyltransferase 1
chr11	29545848	29546730	883	884	Promoter	ENSMUSG00000020460	Rps27a	ribosomal protein S27A
chr11	29714507	29715845	1339	1340	Genebody	ENSMUSG00000020458	Rtn4	reticulon 4
chr11	30773453	30774553	1101	1102	Promoter	ENSMUSG00000040850	Psme4	proteasome (prosome, macropain) activator subunit 4
chr11	30785346	30785847	502	503	Genebody	ENSMUSG00000040850	Psme4	proteasome (prosome, macropain) activator subunit 4
chr11	30953006	30953355	350	351	Promoter	ENSMUSG00000020311	Erlec1	endoplasmic reticulum lectin 1
chr11	31017373	31017569	197	198	Genebody	ENSMUSG00000020309	Chac2	ChaC, cation transport regulator 2
chr11	31036006	31036086	81	82	Genebody	ENSMUSG00000020305	Asb3	ankyrin repeat and SOCS box-containing 3
chr11	31965699	31965905	207	208	Promoter	ENSMUSG00000020299	4930524B15Rik	RIKEN cDNA 4930524B15 gene
chr11	31965975	31966141	167	168	Promoter	ENSMUSG00000020299	4930524B15Rik	RIKEN cDNA 4930524B15 gene
chr11	31999654	32000455	802	803	Promoter	ENSMUSG00000020297	Nsg2	neuron specific gene family member 2
chr11	32010219	32010668	450	451	Genebody	ENSMUSG00000020297	Nsg2	neuron specific gene family member 2
chr11	32102976	32103209	234	235	Promoter	ENSMUSG00000086386	Gm12108	predicted gene 12108
chr11	32287153	32287332	180	181	Promoter	ENSMUSG00000073063	Hbq1b	hemoglobin, theta 1B
chr11	32321254	32321536	283	284	Distal Intergenic	ENSMUSG00000020295	Hbq1a	hemoglobin, theta 1A
chr11	32383431	32384074	644	645	Genebody	ENSMUSG00000040711	Sh3pxd2b	SH3 and PX domains 2B
chr11	32601912	32602329	418	419	Genebody	ENSMUSG00000020272	Stk10	serine/threonine kinase 10
chr11	32614316	32615645	1330	1331	Genebody	ENSMUSG00000020272	Stk10	serine/threonine kinase 10
chr11	32615841	32616009	169	170	Genebody	ENSMUSG00000020271	Fbxw11	F-box and WD-40 domain protein 11
chr11	33146148	33146696	549	550	Promoter	ENSMUSG00000057967	Fgf18	fibroblast growth factor 18
chr11	33158972	33160466	1495	1496	Promoter	ENSMUSG00000057113	Npm1	nucleophosmin 1
chr11	33163756	33163897	142	143	Promoter	ENSMUSG00000057113	Npm1	nucleophosmin 1
chr11	33180499	33180858	360	361	Distal Intergenic	ENSMUSG00000057113	Npm1	nucleophosmin 1
chr11	33512107	33512506	400	401	Promoter	ENSMUSG00000040594	Ranbp17	RAN binding protein 17
chr11	33526485	33527410	926	927	Distal Intergenic	ENSMUSG00000040594	Ranbp17	RAN binding protein 17
chr11	33680485	33680639	155	156	Promoter	ENSMUSG00000053519	Kcnip1	Kv channel-interacting protein 1
chr11	33934449	33934569	121	122	Genebody	ENSMUSG00000020155	Kcnmb1	potassium large conductance calcium-activated channel, subfamily M, beta member 1
chr11	35707830	35708130	301	302	Genebody	ENSMUSG00000018846	Pank3	pantothenate kinase 3
chr11	35922316	35922873	558	559	Genebody	ENSMUSG00000018849	Wwc1	WW, C2 and coiled-coil domain containing 1
chr11	38253160	38254054	895	896	Distal Intergenic	NA	Gm12130	predicted gene 12130
chr11	39794352	39794720	369	370	Distal Intergenic	ENSMUSG00000042032	Mat2b	methionine adenosyltransferase II, beta
chr11	40690978	40691683	706	707	Promoter	ENSMUSG00000042032	Mat2b	methionine adenosyltransferase II, beta
chr11	41214392	41215129	738	739	Distal Intergenic	ENSMUSG00000020326	Ccng1	cyclin G1
chr11	41884885	41885023	139	140	Genebody	ENSMUSG00000020436	Gabrg2	gamma-aminobutyric acid (GABA) A receptor, subunit gamma 2
chr11	42314846	42315124	279	280	Genebody	ENSMUSG00000020428	Gabra6	gamma-aminobutyric acid (GABA) A receptor, subunit alpha 6
chr11	43474162	43474792	631	632	Promoter	ENSMUSG00000046491	C1qtnf2	C1q and tumor necrosis factor related protein 2
chr11	43626809	43627487	679	680	Distal Intergenic	ENSMUSG00000020405	Fabp6	fatty acid binding protein 6
chr11	43653189	43653547	359	360	Distal Intergenic	ENSMUSG00000044950	Pwwp2a	PWWP domain containing 2A
chr11	43767948	43767982	35	36	Distal Intergenic	ENSMUSG00000041278	Ttc1	tetratricopeptide repeat domain 1
chr11	44833294	44833564	271	272	Genebody	ENSMUSG00000057098	Ebf1	early B cell factor 1
chr11	45725811	45725957	147	148	Distal Intergenic	NA	F630206G17Rik	RIKEN cDNA F630206G17 gene
chr11	46068810	46069638	829	830	Genebody	ENSMUSG00000011256	Adam19	a disintegrin and metallopeptidase domain 19 (meltrin beta)
chr11	46427747	46428498	752	753	Distal Intergenic	ENSMUSG00000020397	Med7	mediator complex subunit 7
chr11	47850750	47850853	104	105	Genebody	ENSMUSG00000020354	Sgcd	sarcoglycan, delta (dystrophin-associated glycoprotein)
chr11	48798098	48799145	1048	1049	Promoter	ENSMUSG00000020372	Rack1	receptor for activated C kinase 1
chr11	48815109	48815824	716	717	Promoter	ENSMUSG00000040365	Trim41	tripartite motif-containing 41
chr11	48951844	48952063	220	221	Genebody	ENSMUSG00000078153	Psme2b	protease (prosome, macropain) activator subunit 2B
chr11	49023532	49023808	277	278	Genebody	ENSMUSG00000078920	Ifi47	interferon gamma inducible protein 47
chr11	49088430	49088627	198	199	Promoter	ENSMUSG00000078920	Ifi47	interferon gamma inducible protein 47
chr11	49636824	49637039	216	217	Genebody	ENSMUSG00000064057	Scgb3a1	secretoglobin, family 3A, member 1
chr11	49711140	49711411	272	273	Promoter	ENSMUSG00000020362	Cnot6	CCR4-NOT transcription complex, subunit 6
chr11	50215809	50216499	691	692	Genebody	ENSMUSG00000036620	Mgat4b	mannoside acetylglucosaminyltransferase 4, isoenzyme B
chr11	50230810	50230968	159	160	Promoter	ENSMUSG00000036620	Mgat4b	mannoside acetylglucosaminyltransferase 4, isoenzyme B
chr11	50380014	50381529	1516	1517	Promoter	ENSMUSG00000007850	Hnrnph1	heterogeneous nuclear ribonucleoprotein H1
chr11	50713709	50713964	256	257	Genebody	ENSMUSG00000036545	Adamts2	a disintegrin-like and metallopeptidase (reprolysin type) with thrombospondin type 1 motif, 2
chr11	50769299	50769493	195	196	Genebody	ENSMUSG00000036545	Adamts2	a disintegrin-like and metallopeptidase (reprolysin type) with thrombospondin type 1 motif, 2
chr11	50849931	50850204	274	275	Promoter	ENSMUSG00000000617	Grm6	glutamate receptor, metabotropic 6
chr11	51219784	51220418	635	636	Promoter	ENSMUSG00000086646	Platr20	pluripotency associated transcript 20
chr11	51220688	51221429	742	743	Promoter	ENSMUSG00000086646	Platr20	pluripotency associated transcript 20
chr11	51264725	51265896	1172	1173	Promoter	ENSMUSG00000020385	Clk4	CDC like kinase 4
chr11	51534158	51535013	856	857	Genebody	ENSMUSG00000063564	Col23a1	collagen, type XXIII, alpha 1
chr11	51643223	51644282	1060	1061	Genebody	ENSMUSG00000001053	N4bp3	NEDD4 binding protein 3
chr11	51820936	51821070	135	136	Genebody	ENSMUSG00000020387	Jade2	jade family PHD finger 2
chr11	51968363	51969126	764	765	Promoter	ENSMUSG00000020392	Cdkn2aipnl	CDKN2A interacting protein N-terminal like
chr11	52001624	52002019	396	397	Promoter	ENSMUSG00000020390	Ube2b	ubiquitin-conjugating enzyme E2B
chr11	52100078	52101745	1668	1669	Promoter	ENSMUSG00000020349	Ppp2ca	protein phosphatase 2 (formerly 2A), catalytic subunit, alpha isoform
chr11	52283923	52283994	72	73	Promoter	ENSMUSG00000000782	Tcf7	transcription factor 7, T cell specific
chr11	52284099	52284260	162	163	Promoter	ENSMUSG00000000782	Tcf7	transcription factor 7, T cell specific
chr11	52314068	52314330	263	264	Distal Intergenic	ENSMUSG00000000782	Tcf7	transcription factor 7, T cell specific
chr11	52765365	52765463	99	100	Promoter	ENSMUSG00000036264	Fstl4	follistatin-like 4
chr11	52919628	52920068	441	442	Genebody	ENSMUSG00000036264	Fstl4	follistatin-like 4
chr11	53243363	53243483	121	122	Distal Intergenic	ENSMUSG00000020361	Hspa4	heat shock protein 4
chr11	53296923	53298663	1741	1742	Promoter	ENSMUSG00000020361	Hspa4	heat shock protein 4
chr11	53463321	53463366	46	47	Genebody	ENSMUSG00000018387	Shroom1	shroom family member 1
chr11	53464070	53464214	145	146	Genebody	ENSMUSG00000018387	Shroom1	shroom family member 1
chr11	53519279	53519405	127	128	Promoter	ENSMUSG00000018398	Septin8	septin 8
chr11	53605662	53605843	182	183	Genebody	ENSMUSG00000000869	Il4	interleukin 4
chr11	53637466	53637617	152	153	Distal Intergenic	ENSMUSG00000020383	Il13	interleukin 13
chr11	53707545	53707794	250	251	Promoter	ENSMUSG00000020380	Rad50	RAD50 double strand break repair protein
chr11	53735821	53735974	154	155	Distal Intergenic	ENSMUSG00000036117	Il5	interleukin 5
chr11	53737137	53737814	678	679	Distal Intergenic	ENSMUSG00000036117	Il5	interleukin 5
chr11	53904149	53904503	355	356	Distal Intergenic	ENSMUSG00000018900	Slc22a5	solute carrier family 22 (organic cation transporter), member 5
chr11	54163063	54163838	776	777	Distal Intergenic	ENSMUSG00000018906	P4ha2	procollagen-proline, 2-oxoglutarate 4-dioxygenase (proline 4-hydroxylase), alpha II polypeptide
chr11	54387626	54387828	203	204	Genebody	ENSMUSG00000020332	Meikin	meiotic kinetochore factor
chr11	54882759	54882975	217	218	Distal Intergenic	ENSMUSG00000020267	Hint1	histidine triad nucleotide binding protein 1
chr11	54903067	54903236	170	171	Promoter	ENSMUSG00000018339	Gpx3	glutathione peroxidase 3
chr11	54954107	54954444	338	339	Promoter	ENSMUSG00000020400	Tnip1	TNFAIP3 interacting protein 1
chr11	54955383	54955562	180	181	Promoter	ENSMUSG00000020400	Tnip1	TNFAIP3 interacting protein 1
chr11	55031213	55032199	987	988	Promoter	ENSMUSG00000018340	Anxa6	annexin A6
chr11	55087384	55087829	446	447	Distal Intergenic	ENSMUSG00000049588	Ccdc69	coiled-coil domain containing 69
chr11	55096706	55097362	657	658	Promoter	ENSMUSG00000000594	Gm2a	GM2 ganglioside activator protein
chr11	55158665	55159171	507	508	Genebody	ENSMUSG00000049491	Slc36a3	solute carrier family 36 (proton/amino acid symporter), member 3
chr11	55162685	55162859	175	176	Genebody	ENSMUSG00000049491	Slc36a3	solute carrier family 36 (proton/amino acid symporter), member 3
chr11	55392545	55392830	286	287	Distal Intergenic	ENSMUSG00000018593	Sparc	secreted acidic cysteine rich glycoprotein
chr11	55467972	55468333	362	363	Promoter	ENSMUSG00000018583	G3bp1	GTPase activating protein (SH3 domain) binding protein 1
chr11	55471508	55471995	488	489	Promoter	ENSMUSG00000018583	G3bp1	GTPase activating protein (SH3 domain) binding protein 1
chr11	56807261	56807331	71	72	Distal Intergenic	ENSMUSG00000020524	Gria1	glutamate receptor, ionotropic, AMPA1 (alpha 1)
chr11	57617661	57617864	204	205	Distal Intergenic	ENSMUSG00000020520	Galnt10	polypeptide N-acetylgalactosaminyltransferase 10
chr11	57787182	57787572	391	392	Genebody	ENSMUSG00000087165	2010001A14Rik	RIKEN cDNA 2010001A14 gene
chr11	57831687	57832014	328	329	Promoter	ENSMUSG00000037335	Hand1	heart and neural crest derivatives expressed 1
chr11	57983768	57984651	884	885	Distal Intergenic	ENSMUSG00000037331	Larp1	La ribonucleoprotein domain family, member 1
chr11	58093024	58093327	304	305	Genebody	ENSMUSG00000020515	Cnot8	CCR4-NOT transcription complex, subunit 8
chr11	58316973	58317138	166	167	Genebody	ENSMUSG00000049755	Zfp672	zinc finger protein 672
chr11	58402099	58402410	312	313	Distal Intergenic	ENSMUSG00000013653	1810065E05Rik	RIKEN cDNA 1810065E05 gene
chr11	58643535	58643631	97	98	Genebody	ENSMUSG00000037124	Trim58	tripartite motif-containing 58
chr11	58979162	58980642	1481	1482	Promoter	ENSMUSG00000020455	Trim11	tripartite motif-containing 11
chr11	59136148	59136337	190	191	Promoter	ENSMUSG00000061462	Obscn	obscurin, cytoskeletal calmodulin and titin-interacting RhoGEF
chr11	59507248	59507530	283	284	Promoter	ENSMUSG00000072893	4933439C10Rik	RIKEN cDNA 4933439C10 gene
chr11	59708038	59708681	644	645	Genebody	ENSMUSG00000005417	Mprip	myosin phosphatase Rho interacting protein
chr11	59811005	59811450	446	447	Promoter	ENSMUSG00000087249	Gm16062	predicted gene 16062
chr11	60351996	60352195	200	201	Promoter	ENSMUSG00000000538	Tom1l2	target of myb1-like 2 (chicken)
chr11	60366446	60366953	508	509	Genebody	ENSMUSG00000056598	Drc3	dynein regulatory complex subunit 3
chr11	60478108	60478444	337	338	Promoter	ENSMUSG00000042678	Myo15	myosin XV
chr11	61349368	61349550	183	184	Genebody	ENSMUSG00000069855	Slc47a2	solute carrier family 47, member 2
chr11	61671679	61672002	324	325	Genebody	ENSMUSG00000004837	Grap	GRB2-related adaptor protein
chr11	61760622	61761239	618	619	Promoter	ENSMUSG00000020528	Prpsap2	phosphoribosyl pyrophosphate synthetase-associated protein 2
chr11	62495287	62496702	1416	1417	Genebody	ENSMUSG00000018509	Cenpv	centromere protein V
chr11	62510454	62511145	692	693	Genebody	ENSMUSG00000018509	Cenpv	centromere protein V
chr11	62537475	62538197	723	724	Promoter	ENSMUSG00000018509	Cenpv	centromere protein V
chr11	62576024	62576357	334	335	Promoter	ENSMUSG00000018507	Trpv2	transient receptor potential cation channel, subfamily V, member 2
chr11	62820908	62821128	221	222	Promoter	ENSMUSG00000047821	Trim16	tripartite motif-containing 16
chr11	62921388	62921887	500	501	Genebody	ENSMUSG00000042200	Cdrt4	CMT1A duplicated region transcript 4
chr11	63213268	63213752	485	486	Distal Intergenic	ENSMUSG00000018217	Pmp22	peripheral myelin protein 22
chr11	65495045	65495208	164	165	Distal Intergenic	ENSMUSG00000085162	Gm12295	predicted gene 12295
chr11	66912531	66912933	403	404	Promoter	ENSMUSG00000048070	Pirt	phosphoinositide-interacting regulator of transient receptor potential channels
chr11	66922895	66923201	307	308	Genebody	ENSMUSG00000048070	Pirt	phosphoinositide-interacting regulator of transient receptor potential channels
chr11	67031003	67031110	108	109	Genebody	ENSMUSG00000050270	Tmem220	transmembrane protein 220
chr11	67042728	67043102	375	376	Genebody	ENSMUSG00000020910	Adprm	ADP-ribose/CDP-alcohol diphosphatase, manganese dependent
chr11	67094758	67094927	170	171	Genebody	ENSMUSG00000098855	Mir6923	microRNA 6923
chr11	68352247	68352750	504	505	Genebody	ENSMUSG00000020902	Ntn1	netrin 1
chr11	68389504	68390554	1051	1052	Genebody	ENSMUSG00000020902	Ntn1	netrin 1
chr11	68903188	68903675	488	489	Promoter	ENSMUSG00000062353	Gm15772	ribosomal protein L26 pseudogene
chr11	69016991	69017569	579	580	Promoter	ENSMUSG00000020898	Ctc1	CTS telomere maintenance complex component 1
chr11	69150816	69151001	186	187	Distal Intergenic	ENSMUSG00000032807	Alox12b	arachidonate 12-lipoxygenase, 12R type
chr11	69236563	69236708	146	147	Promoter	ENSMUSG00000020890	Gucy2e	guanylate cyclase 2e
chr11	69322660	69322924	265	266	Promoter	ENSMUSG00000032782	Cntrob	centrobin, centrosomal BRCA2 interacting protein
chr11	69390047	69390490	444	445	Distal Intergenic	ENSMUSG00000044795	Cyb5d1	cytochrome b5 domain containing 1
chr11	69404448	69404545	98	99	Promoter	ENSMUSG00000018476	Kdm6b	KDM1 lysine (K)-specific demethylase 6B
chr11	69452199	69452600	402	403	Genebody	ENSMUSG00000005237	Dnah2	dynein, axonemal, heavy chain 2
chr11	69622508	69622921	414	415	Promoter	ENSMUSG00000069835	Sat2	spermidine/spermine N1-acetyl transferase 2
chr11	69663024	69663216	193	194	Promoter	ENSMUSG00000088752	Mir1934	microRNA 1934
chr11	69669110	69669605	496	497	Promoter	ENSMUSG00000059796	Eif4a1	eukaryotic translation initiation factor 4A1
chr11	69686568	69687037	470	471	Promoter	ENSMUSG00000089669	Tnfsf13	tumor necrosis factor (ligand) superfamily, member 13
chr11	69695005	69695501	497	498	Promoter	ENSMUSG00000018752	Tnfsfm13	tumor necrosis factor (ligand) superfamily, membrane-bound member 13
chr11	69703659	69704755	1097	1098	Distal Intergenic	ENSMUSG00000018752	Tnfsfm13	tumor necrosis factor (ligand) superfamily, membrane-bound member 13
chr11	69709575	69709954	380	381	Distal Intergenic	ENSMUSG00000018752	Tnfsfm13	tumor necrosis factor (ligand) superfamily, membrane-bound member 13
chr11	69718953	69719628	676	677	Distal Intergenic	ENSMUSG00000005198	Polr2a	polymerase (RNA) II (DNA directed) polypeptide A
chr11	69754904	69757469	2566	2567	Promoter	ENSMUSG00000005198	Polr2a	polymerase (RNA) II (DNA directed) polypeptide A
chr11	69784921	69785260	340	341	Genebody	ENSMUSG00000041189	Chrnb1	cholinergic receptor, nicotinic, beta polypeptide 1 (muscle)
chr11	69847385	69847558	174	175	Promoter	ENSMUSG00000019461	Plscr3	phospholipid scramblase 3
chr11	69918704	69919293	590	591	Promoter	ENSMUSG00000078812	Eif5a	eukaryotic translation initiation factor 5A
chr11	69934685	69935224	540	541	Promoter	ENSMUSG00000018554	Ybx2	Y box protein 2
chr11	70074849	70075165	317	318	Distal Intergenic	ENSMUSG00000040963	Asgr2	asialoglycoprotein receptor 2
chr11	70213066	70213249	184	185	Promoter	ENSMUSG00000040938	Slc16a11	solute carrier family 16 (monocarboxylic acid transporters), member 11
chr11	70309730	70310047	318	319	Distal Intergenic	ENSMUSG00000018907	Alox12e	arachidonate lipoxygenase, epidermal
chr11	70355977	70356597	621	622	Distal Intergenic	ENSMUSG00000018924	Alox15	arachidonate 15-lipoxygenase
chr11	70465277	70466165	889	890	Genebody	ENSMUSG00000040829	Zmynd15	zinc finger, MYND-type containing 15
chr11	70526233	70526556	324	325	Promoter	ENSMUSG00000018286	Psmb6	proteasome (prosome, macropain) subunit, beta type 6
chr11	70670708	70671102	395	396	Promoter	ENSMUSG00000018287	Spag7	sperm associated antigen 7
chr11	70968094	70968905	812	813	Promoter	ENSMUSG00000040667	Nup88	nucleoporin 88
chr11	70981314	70981725	412	413	Promoter	ENSMUSG00000018446	C1qbp	complement component 1, q subcomponent binding protein
chr11	72266118	72266245	128	129	Promoter	ENSMUSG00000086951	1700051A21Rik	RIKEN cDNA 1700051A21 gene
chr11	72370387	72371231	845	846	Distal Intergenic	ENSMUSG00000020799	Tekt1	tektin 1
chr11	72442303	72442891	589	590	Promoter	ENSMUSG00000040463	Mybbp1a	MYB binding protein (P160) 1a
chr11	72569116	72569406	291	292	Distal Intergenic	ENSMUSG00000020798	Spns3	spinster homolog 3
chr11	72691114	72691563	450	451	Promoter	ENSMUSG00000020790	Ankfy1	ankyrin repeat and FYVE domain containing 1
chr11	72960320	72960596	277	278	Promoter	ENSMUSG00000020788	Atp2a3	ATPase, Ca++ transporting, ubiquitous
chr11	73044094	73044506	413	414	Distal Intergenic	ENSMUSG00000020783	Ncbp3	nuclear cap binding subunit 3
chr11	73136451	73136883	433	434	Promoter	ENSMUSG00000050107	Haspin	histone H3 associated protein kinase
chr11	74899414	74900020	607	608	Promoter	ENSMUSG00000038335	Tsr1	TSR1 20S rRNA accumulation
chr11	75282328	75282583	256	257	Distal Intergenic	ENSMUSG00000000751	Rpa1	replication protein A1
chr11	75350599	75351751	1153	1154	Genebody	ENSMUSG00000018809	Smyd4	SET and MYND domain containing 4
chr11	75458068	75458269	202	203	Distal Intergenic	ENSMUSG00000085148	Mir22hg	Mir22 host gene (non-protein coding)
chr11	75652988	75653337	350	351	Promoter	ENSMUSG00000017774	Myo1c	myosin IC
chr11	75736825	75738691	1867	1868	Genebody	ENSMUSG00000020849	Ywhae	tyrosine 3-monooxygenase/tryptophan 5-monooxygenase activation protein, epsilon polypeptide
chr11	76350107	76350634	528	529	Genebody	ENSMUSG00000020844	Nxn	nucleoredoxin
chr11	76351827	76352454	628	629	Genebody	ENSMUSG00000020844	Nxn	nucleoredoxin
chr11	76380194	76380623	430	431	Genebody	ENSMUSG00000020844	Nxn	nucleoredoxin
chr11	76383091	76383375	285	286	Genebody	ENSMUSG00000020844	Nxn	nucleoredoxin
chr11	76385556	76386196	641	642	Genebody	ENSMUSG00000020844	Nxn	nucleoredoxin
chr11	76387978	76388755	778	779	Genebody	ENSMUSG00000020844	Nxn	nucleoredoxin
chr11	76410844	76411130	287	288	Genebody	ENSMUSG00000020843	Timm22	translocase of inner mitochondrial membrane 22
chr11	76477015	76477460	446	447	Genebody	ENSMUSG00000017631	Abr	active BCR-related gene
chr11	76623948	76624300	353	354	Promoter	ENSMUSG00000017631	Abr	active BCR-related gene
chr11	76700283	76700506	224	225	Distal Intergenic	ENSMUSG00000046275	Trarg1	trafficking regulator of GLUT4 (SLC2A4) 1
chr11	76916599	76917145	547	548	Downstream (<=3k)	ENSMUSG00000020840	Blmh	bleomycin hydrolase
chr11	76998797	76998922	126	127	Promoter	ENSMUSG00000020838	Slc6a4	solute carrier family 6 (neurotransmitter transporter, serotonin), member 4
chr11	77471491	77471905	415	416	Promoter	ENSMUSG00000037907	Ankrd13b	ankyrin repeat domain 13b
chr11	77858688	77859021	334	335	Promoter	ENSMUSG00000000631	Myo18a	myosin XVIIIA
chr11	77859209	77859682	474	475	Promoter	ENSMUSG00000000631	Myo18a	myosin XVIIIA
chr11	77859819	77859989	171	172	Genebody	ENSMUSG00000000631	Myo18a	myosin XVIIIA
chr11	77876259	77876921	663	664	Distal Intergenic	ENSMUSG00000017453	Pipox	pipecolic acid oxidase
chr11	77884423	77886202	1780	1781	Promoter	ENSMUSG00000017453	Pipox	pipecolic acid oxidase
chr11	77887128	77887796	669	670	Genebody	ENSMUSG00000017453	Pipox	pipecolic acid oxidase
chr11	77892887	77894069	1183	1184	Promoter	ENSMUSG00000017453	Pipox	pipecolic acid oxidase
chr11	77896423	77896726	304	305	Distal Intergenic	ENSMUSG00000017453	Pipox	pipecolic acid oxidase
chr11	77905781	77907368	1588	1589	Distal Intergenic	ENSMUSG00000017453	Pipox	pipecolic acid oxidase
chr11	77917175	77917586	412	413	Genebody	ENSMUSG00000055045	Gm11190	predicted gene 11190
chr11	78096883	78097335	453	454	Genebody	ENSMUSG00000037750	Fam222b	family with sequence similarity 222, member B
chr11	78169159	78169445	287	288	Promoter	ENSMUSG00000017405	Nek8	NIMA (never in mitosis gene a)-related expressed kinase 8
chr11	78179896	78181553	1658	1659	Promoter	NA	Snord42a	small nucleolar RNA, C/D box 42A
chr11	78329177	78329585	409	410	Promoter	ENSMUSG00000041958	Pigs	phosphatidylinositol glycan anchor biosynthesis, class S
chr11	78347740	78347937	198	199	Promoter	ENSMUSG00000002058	Unc119	unc-119 lipid binding chaperone
chr11	78358802	78359006	205	206	Genebody	ENSMUSG00000002058	Unc119	unc-119 lipid binding chaperone
chr11	78421380	78422608	1229	1230	Promoter	ENSMUSG00000001095	Slc13a2	solute carrier family 13 (sodium-dependent dicarboxylate transporter), member 2
chr11	78454355	78454646	292	293	Distal Intergenic	ENSMUSG00000020829	Slc46a1	solute carrier family 46, member 1
chr11	78465330	78465528	199	200	Promoter	ENSMUSG00000020829	Slc46a1	solute carrier family 46, member 1
chr11	78695847	78696393	547	548	Promoter	ENSMUSG00000017376	Nlk	nemo like kinase
chr11	78923219	78923576	358	359	Promoter	ENSMUSG00000020826	Nos2	nitric oxide synthase 2, inducible
chr11	78952844	78953007	164	165	Genebody	ENSMUSG00000001123	Lgals9	lectin, galactose binding, soluble 9
chr11	78999164	78999435	272	273	Distal Intergenic	ENSMUSG00000001123	Lgals9	lectin, galactose binding, soluble 9
chr11	79002534	79003204	671	672	Distal Intergenic	ENSMUSG00000018334	Ksr1	kinase suppressor of ras 1
chr11	79019457	79019601	145	146	Promoter	ENSMUSG00000018334	Ksr1	kinase suppressor of ras 1
chr11	79090218	79090491	274	275	Genebody	ENSMUSG00000018334	Ksr1	kinase suppressor of ras 1
chr11	79686596	79686655	60	61	Genebody	ENSMUSG00000086569	Rab11fip4os2	RAB11 family interacting protein 4 (class II), opposite strand 2
chr11	79752313	79752797	485	486	Distal Intergenic	ENSMUSG00000065489	Mir365-2	microRNA 365-2
chr11	79974551	79974929	379	380	Distal Intergenic	ENSMUSG00000035575	Utp6	UTP6 small subunit processome component
chr11	79994590	79995784	1195	1196	Promoter	ENSMUSG00000017548	Suz12	SUZ12 polycomb repressive complex 2 subunit
chr11	80184205	80184488	284	285	Promoter	ENSMUSG00000020707	Rnf135	ring finger protein 135
chr11	80385390	80386538	1149	1150	Promoter	ENSMUSG00000017421	Zfp207	zinc finger protein 207
chr11	80602984	80603273	290	291	Genebody	ENSMUSG00000085078	C030013C21Rik	RIKEN cDNA C030013C21 gene
chr11	80889784	80890762	979	980	Genebody	ENSMUSG00000053184	Spaca3	sperm acrosome associated 3
chr11	81486311	81486966	656	657	Genebody	ENSMUSG00000080980	1700071K01Rik	RIKEN cDNA 1700071K01 gene
chr11	81534545	81535000	456	457	Genebody	ENSMUSG00000080980	1700071K01Rik	RIKEN cDNA 1700071K01 gene
chr11	82741021	82741524	504	505	Genebody	ENSMUSG00000020698	Cct6b	chaperonin containing Tcp1, subunit 6b (zeta)
chr11	82779810	82780434	625	626	Promoter	ENSMUSG00000085175	Gm11423	predicted gene 11423
chr11	82952076	82952456	381	382	Promoter	ENSMUSG00000054404	Slfn5	schlafen 5
chr11	82989452	82989664	213	214	Promoter	ENSMUSG00000069793	Slfn9	schlafen 9
chr11	83039935	83040416	482	483	Promoter	ENSMUSG00000072621	Slfn10-ps	schlafen 10, pseudogene
chr11	83383031	83383525	495	496	Genebody	ENSMUSG00000020684	Rasl10b	RAS-like, family 10, member B
chr11	83443914	83444379	466	467	Genebody	ENSMUSG00000035085	1700020L24Rik	RIKEN cDNA 1700020L24 gene
chr11	84065940	84067072	1133	1134	Promoter	ENSMUSG00000018648	Dusp14	dual specificity phosphatase 14
chr11	84138443	84138828	386	387	Genebody	ENSMUSG00000020532	Acaca	acetyl-Coenzyme A carboxylase alpha
chr11	84738224	84739079	856	857	Distal Intergenic	ENSMUSG00000085044	1700109G15Rik	RIKEN cDNA 1700109G15 gene
chr11	84932395	84932550	156	157	Distal Intergenic	ENSMUSG00000020526	Znhit3	zinc finger, HIT type 3
chr11	85392636	85393184	549	550	Genebody	ENSMUSG00000059439	Bcas3	BCAS3 microtubule associated cell migration factor
chr11	85696645	85697254	610	611	Genebody	ENSMUSG00000086199	Bcas3os1	BCAS3 microtubule associated cell migration factor, opposite strand 1
chr11	85840799	85840888	90	91	Genebody	ENSMUSG00000000093	Tbx2	T-box 2
chr11	85886432	85886713	282	283	Promoter	ENSMUSG00000000094	Tbx4	T-box 4
chr11	85888502	85888586	85	86	Promoter	ENSMUSG00000000094	Tbx4	T-box 4
chr11	85894969	85895117	149	150	Promoter	ENSMUSG00000000094	Tbx4	T-box 4
chr11	86580264	86580743	480	481	Distal Intergenic	ENSMUSG00000065455	Mir21a	microRNA 21a
chr11	86581313	86581617	305	306	Distal Intergenic	ENSMUSG00000065455	Mir21a	microRNA 21a
chr11	86650881	86651083	203	204	Genebody	ENSMUSG00000018171	Vmp1	vacuole membrane protein 1
chr11	86840049	86840786	738	739	Distal Intergenic	ENSMUSG00000018425	Dhx40	DEAH (Asp-Glu-Ala-His) box polypeptide 40
chr11	86969140	86969570	431	432	Genebody	ENSMUSG00000018427	Ypel2	yippee like 2
chr11	87085135	87085916	782	783	Promoter	ENSMUSG00000020495	Smg8	SMG8 nonsense mediated mRNA decay factor
chr11	87357602	87357882	281	282	Promoter	ENSMUSG00000046442	Ppm1e	protein phosphatase 1E (PP2C domain containing)
chr11	87405039	87405224	186	187	Promoter	ENSMUSG00000010342	Tex14	testis expressed gene 14
chr11	87617695	87617870	176	177	Promoter	ENSMUSG00000070345	Hsf5	heat shock transcription factor family member 5
chr11	87707572	87708034	463	464	Genebody	NA	1110028F11Rik	RIKEN cDNA 1110028F11 gene
chr11	87731101	87731406	306	307	Promoter	ENSMUSG00000034177	Rnf43	ring finger protein 43
chr11	87778072	87778213	142	143	Promoter	ENSMUSG00000034156	Tspoap1	TSPO associated protein 1
chr11	88049578	88051231	1654	1655	Promoter	ENSMUSG00000018379	Srsf1	serine and arginine-rich splicing factor 1
chr11	88187226	88187603	378	379	Promoter	ENSMUSG00000018378	Cuedc1	CUE domain containing 1
chr11	88192304	88193073	770	771	Genebody	ENSMUSG00000018378	Cuedc1	CUE domain containing 1
chr11	88252079	88252350	272	273	Distal Intergenic	ENSMUSG00000034031	Ccdc182	coiled-coil domain containing 182
chr11	88294568	88294744	177	178	Promoter	ENSMUSG00000034031	Ccdc182	coiled-coil domain containing 182
chr11	88599659	88600126	468	469	Genebody	ENSMUSG00000069769	Msi2	musashi RNA-binding protein 2
chr11	88617072	88619206	2135	2136	Genebody	ENSMUSG00000069769	Msi2	musashi RNA-binding protein 2
chr11	88714284	88715158	875	876	Genebody	ENSMUSG00000069769	Msi2	musashi RNA-binding protein 2
chr11	88897501	88898226	726	727	Distal Intergenic	ENSMUSG00000087338	Scpep1os	serine carboxypeptidase 1, opposite strand
chr11	88941441	88942255	815	816	Genebody	ENSMUSG00000000278	Scpep1	serine carboxypeptidase 1
chr11	88947898	88949130	1233	1234	Genebody	ENSMUSG00000000278	Scpep1	serine carboxypeptidase 1
chr11	88949998	88951081	1084	1085	Genebody	ENSMUSG00000000278	Scpep1	serine carboxypeptidase 1
chr11	88993224	88993995	772	773	Genebody	ENSMUSG00000000275	Trim25	tripartite motif-containing 25
chr11	88996450	88996564	115	116	Genebody	ENSMUSG00000000275	Trim25	tripartite motif-containing 25
chr11	88998713	88999150	438	439	Promoter	ENSMUSG00000000275	Trim25	tripartite motif-containing 25
chr11	89058585	89058829	245	246	Promoter	ENSMUSG00000000276	Dgke	diacylglycerol kinase, epsilon
chr11	93812512	93812865	354	355	Distal Intergenic	ENSMUSG00000054079	Utp18	UTP18 small subunit processome component
chr11	93883963	93884559	597	598	Promoter	ENSMUSG00000054079	Utp18	UTP18 small subunit processome component
chr11	93887579	93888207	629	630	Promoter	ENSMUSG00000059474	Mbtd1	mbt domain containing 1
chr11	94133560	94133919	360	361	Genebody	ENSMUSG00000020859	Spag9	sperm associated antigen 9
chr11	94138600	94138778	179	180	Genebody	ENSMUSG00000020859	Spag9	sperm associated antigen 9
chr11	94549405	94549680	276	277	Promoter	ENSMUSG00000039096	Rsad1	radical S-adenosyl methionine domain containing 1
chr11	94564430	94564941	512	513	Promoter	ENSMUSG00000039084	Chad	chondroadherin
chr11	94697825	94698336	512	513	Genebody	ENSMUSG00000056008	Gm11541	predicted gene 11541
chr11	94732186	94732868	683	684	Distal Intergenic	ENSMUSG00000056008	Gm11541	predicted gene 11541
chr11	95019952	95020271	320	321	Genebody	ENSMUSG00000038967	Pdk2	pyruvate dehydrogenase kinase, isoenzyme 2
chr11	95101298	95101832	535	536	Distal Intergenic	ENSMUSG00000001510	Dlx3	distal-less homeobox 3
chr11	95142979	95143085	107	108	Promoter	ENSMUSG00000086552	Dlx4os	distal-less homeobox 4, opposite strand
chr11	95210602	95210765	164	165	Distal Intergenic	ENSMUSG00000020872	Tac4	tachykinin 4
chr11	95223333	95223452	120	121	Genebody	ENSMUSG00000020872	Tac4	tachykinin 4
chr11	95305709	95308602	2894	2895	Promoter	ENSMUSG00000038909	Kat7	K(lysine) acetyltransferase 7
chr11	95515214	95515732	519	520	Promoter	ENSMUSG00000046719	Nxph3	neurexophilin 3
chr11	95519166	95519580	415	416	Distal Intergenic	ENSMUSG00000046719	Nxph3	neurexophilin 3
chr11	95521249	95521557	309	310	Distal Intergenic	ENSMUSG00000046719	Nxph3	neurexophilin 3
chr11	95533454	95533747	294	295	Distal Intergenic	ENSMUSG00000046719	Nxph3	neurexophilin 3
chr11	95540686	95541641	956	957	Distal Intergenic	ENSMUSG00000046719	Nxph3	neurexophilin 3
chr11	95577984	95578139	156	157	Genebody	ENSMUSG00000000120	Ngfr	nerve growth factor receptor (TNFR superfamily, member 16)
chr11	95618084	95618260	177	178	Distal Intergenic	ENSMUSG00000000120	Ngfr	nerve growth factor receptor (TNFR superfamily, member 16)
chr11	95940314	95940474	161	162	Distal Intergenic	ENSMUSG00000093358	Mir3063	microRNA 3063
chr11	95957254	95957502	249	250	Genebody	ENSMUSG00000093358	Mir3063	microRNA 3063
chr11	95962974	95963510	537	538	Promoter	ENSMUSG00000093358	Mir3063	microRNA 3063
chr11	95979962	95980165	204	205	Genebody	ENSMUSG00000013415	Igf2bp1	insulin-like growth factor 2 mRNA binding protein 1
chr11	95980522	95981087	566	567	Promoter	ENSMUSG00000013415	Igf2bp1	insulin-like growth factor 2 mRNA binding protein 1
chr11	95983107	95983877	771	772	Promoter	ENSMUSG00000013415	Igf2bp1	insulin-like growth factor 2 mRNA binding protein 1
chr11	95989300	95990012	713	714	Genebody	ENSMUSG00000013415	Igf2bp1	insulin-like growth factor 2 mRNA binding protein 1
chr11	96001131	96002421	1291	1292	Genebody	ENSMUSG00000013415	Igf2bp1	insulin-like growth factor 2 mRNA binding protein 1
chr11	96111813	96112012	200	201	Promoter	ENSMUSG00000006056	Calcoco2	calcium binding and coiled-coil domain 2
chr11	96576668	96577373	706	707	Genebody	ENSMUSG00000057058	Skap1	src family associated phosphoprotein 1
chr11	96713102	96713714	613	614	Genebody	ENSMUSG00000057058	Skap1	src family associated phosphoprotein 1
chr11	96714201	96714707	507	508	Genebody	ENSMUSG00000057058	Skap1	src family associated phosphoprotein 1
chr11	96743282	96743722	441	442	Genebody	ENSMUSG00000020876	Snx11	sorting nexin 11
chr11	96780295	96780892	598	599	Distal Intergenic	ENSMUSG00000020876	Snx11	sorting nexin 11
chr11	96826223	96827341	1119	1120	Promoter	ENSMUSG00000038615	Nfe2l1	nuclear factor, erythroid derived 2,-like 1
chr11	96831027	96831967	941	942	Promoter	ENSMUSG00000038615	Nfe2l1	nuclear factor, erythroid derived 2,-like 1
chr11	96863590	96863986	397	398	Genebody	ENSMUSG00000018672	Copz2	coatomer protein complex, subunit zeta 2
chr11	96956027	96956443	417	418	Genebody	ENSMUSG00000078700	D030028A08Rik	RIKEN cDNA D030028A08 gene
chr11	96987944	96988557	614	615	Distal Intergenic	ENSMUSG00000018678	Sp2	Sp2 transcription factor
chr11	97022728	97022971	244	245	Genebody	ENSMUSG00000087067	Gm11532	predicted gene 11532
chr11	97030452	97030662	211	212	Promoter	ENSMUSG00000020877	Scrn2	secernin 2
chr11	97066805	97067437	633	634	Promoter	ENSMUSG00000038534	Osbpl7	oxysterol binding protein-like 7
chr11	97184405	97186400	1996	1997	Promoter	ENSMUSG00000001440	Kpnb1	karyopherin (importin) beta 1
chr11	97223642	97224690	1049	1050	Promoter	ENSMUSG00000001441	Npepps	aminopeptidase puromycin sensitive
chr11	97278031	97279053	1023	1024	Promoter	ENSMUSG00000001441	Npepps	aminopeptidase puromycin sensitive
chr11	97282269	97282639	371	372	Promoter	ENSMUSG00000001441	Npepps	aminopeptidase puromycin sensitive
chr11	97343867	97343959	93	94	Genebody	ENSMUSG00000070337	Gpr179	G protein-coupled receptor 179
chr11	97393738	97394208	471	472	Genebody	ENSMUSG00000038485	Socs7	suppressor of cytokine signaling 7
chr11	97463326	97463518	193	194	Genebody	ENSMUSG00000049807	Arhgap23	Rho GTPase activating protein 23
chr11	97501025	97501346	322	323	Promoter	ENSMUSG00000047988	4933428G20Rik	RIKEN cDNA 4933428G20 gene
chr11	97511420	97511981	562	563	Genebody	ENSMUSG00000047988	4933428G20Rik	RIKEN cDNA 4933428G20 gene
chr11	97569039	97570531	1493	1494	Genebody	ENSMUSG00000038453	Srcin1	SRC kinase signaling inhibitor 1
chr11	97599564	97599934	371	372	Promoter	ENSMUSG00000085860	2410003L11Rik	RIKEN cDNA 2410003L11 gene
chr11	97601934	97602626	693	694	Genebody	ENSMUSG00000085860	2410003L11Rik	RIKEN cDNA 2410003L11 gene
chr11	97630525	97631960	1436	1437	Promoter	ENSMUSG00000043439	Epop	elongin BC and polycomb repressive complex 2 associated protein
chr11	97656321	97656549	229	230	Genebody	ENSMUSG00000038437	Mllt6	myeloid/lymphoid or mixed-lineage leukemia; translocated to, 6
chr11	97658875	97659370	496	497	Genebody	ENSMUSG00000038437	Mllt6	myeloid/lymphoid or mixed-lineage leukemia; translocated to, 6
chr11	97665559	97666296	738	739	Promoter	ENSMUSG00000038437	Mllt6	myeloid/lymphoid or mixed-lineage leukemia; translocated to, 6
chr11	97669202	97669646	445	446	Genebody	ENSMUSG00000038437	Mllt6	myeloid/lymphoid or mixed-lineage leukemia; translocated to, 6
chr11	97673387	97673568	182	183	Genebody	ENSMUSG00000038437	Mllt6	myeloid/lymphoid or mixed-lineage leukemia; translocated to, 6
chr11	97704307	97704783	477	478	Promoter	ENSMUSG00000069744	Psmb3	proteasome (prosome, macropain) subunit, beta type 3
chr11	97743441	97743796	356	357	Promoter	ENSMUSG00000018547	Pip4k2b	phosphatidylinositol-5-phosphate 4-kinase, type II, beta
chr11	97775676	97776181	506	507	Promoter	ENSMUSG00000018543	1700001P01Rik	RIKEN cDNA 1700001P01 gene
chr11	97779478	97780883	1406	1407	Promoter	ENSMUSG00000071415	Rpl23	ribosomal protein L23
chr11	97808790	97809993	1204	1205	Genebody	ENSMUSG00000038366	Lasp1	LIM and SH3 protein 1
chr11	97812452	97813005	554	555	Genebody	ENSMUSG00000038366	Lasp1	LIM and SH3 protein 1
chr11	97817189	97817810	622	623	Promoter	ENSMUSG00000038366	Lasp1	LIM and SH3 protein 1
chr11	97818371	97818887	517	518	Genebody	ENSMUSG00000038366	Lasp1	LIM and SH3 protein 1
chr11	97935969	97937119	1151	1152	Genebody	ENSMUSG00000017417	Plxdc1	plexin domain containing 1
chr11	98002962	98003325	364	365	Genebody	ENSMUSG00000038352	Arl5c	ADP-ribosylation factor-like 5C
chr11	98011986	98012432	447	448	Promoter	ENSMUSG00000020882	Cacnb1	calcium channel, voltage-dependent, beta 1 subunit
chr11	98066957	98067665	709	710	Distal Intergenic	ENSMUSG00000017400	Stac2	SH3 and cysteine rich domain 2
chr11	98086716	98087249	534	535	Genebody	ENSMUSG00000020883	Fbxl20	F-box and leucine-rich repeat protein 20
chr11	98088923	98089381	459	460	Genebody	ENSMUSG00000020883	Fbxl20	F-box and leucine-rich repeat protein 20
chr11	98089521	98089754	234	235	Genebody	ENSMUSG00000020883	Fbxl20	F-box and leucine-rich repeat protein 20
chr11	98298167	98298817	651	652	Distal Intergenic	ENSMUSG00000038255	Neurod2	neurogenic differentiation 2
chr11	98334824	98335507	684	685	Distal Intergenic	ENSMUSG00000038255	Neurod2	neurogenic differentiation 2
chr11	98372264	98372770	507	508	Genebody	ENSMUSG00000018167	Stard3	START domain containing 3
chr11	98448491	98449067	577	578	Promoter	ENSMUSG00000019312	Grb7	growth factor receptor bound protein 7
chr11	98458450	98458831	382	383	Distal Intergenic	ENSMUSG00000019312	Grb7	growth factor receptor bound protein 7
chr11	98550548	98550867	320	321	Promoter	ENSMUSG00000017195	Zpbp2	zona pellucida binding protein 2
chr11	98599242	98599417	176	177	Promoter	ENSMUSG00000086545	Lrrc3c	leucine rich repeat containing 3C
chr11	98667913	98668004	92	93	Genebody	ENSMUSG00000017204	Gsdma	gasdermin A
chr11	98908784	98909383	600	601	Promoter	ENSMUSG00000017499	Cdc6	cell division cycle 6
chr11	98909522	98910179	658	659	Promoter	ENSMUSG00000017499	Cdc6	cell division cycle 6
chr11	98921893	98922144	252	253	Promoter	ENSMUSG00000017499	Cdc6	cell division cycle 6
chr11	98932976	98933403	428	429	Genebody	ENSMUSG00000037992	Rara	retinoic acid receptor, alpha
chr11	98952934	98954092	1159	1160	Genebody	ENSMUSG00000037992	Rara	retinoic acid receptor, alpha
chr11	99022153	99022879	727	728	Promoter	ENSMUSG00000020914	Top2a	topoisomerase (DNA) II alpha
chr11	99364529	99364790	262	263	Distal Intergenic	ENSMUSG00000055937	Krt28	keratin 28
chr11	99379081	99379754	674	675	Distal Intergenic	ENSMUSG00000055937	Krt28	keratin 28
chr11	99932084	99932302	219	220	Genebody	ENSMUSG00000051481	Krtap31-2	keratin associated protein 31-2
chr11	100262272	100262535	264	265	Promoter	ENSMUSG00000035557	Krt17	keratin 17
chr11	100297891	100298304	414	415	Distal Intergenic	ENSMUSG00000035530	Eif1	eukaryotic translation initiation factor 1
chr11	100318710	100319480	771	772	Promoter	ENSMUSG00000035530	Eif1	eukaryotic translation initiation factor 1
chr11	100376311	100376932	622	623	Genebody	ENSMUSG00000001552	Jup	junction plakoglobin
chr11	100713008	100713579	572	573	Promoter	ENSMUSG00000017832	Hspb9	heat shock protein, alpha-crystallin-related, B9
chr11	100735912	100737391	1480	1481	Promoter	ENSMUSG00000019173	Rab5c	RAB5C, member RAS oncogene family
chr11	100770158	100770440	283	284	Promoter	ENSMUSG00000017747	Ghdc	GH3 domain containing
chr11	100893607	100893775	169	170	Promoter	ENSMUSG00000004040	Stat3	signal transducer and activator of transcription 3
chr11	100958614	100958748	135	136	Genebody	ENSMUSG00000004044	Cavin1	caveolae associated 1
chr11	100959054	100959156	103	104	Genebody	ENSMUSG00000004044	Cavin1	caveolae associated 1
chr11	101078945	101079202	258	259	Promoter	ENSMUSG00000019301	Hsd17b1	hydroxysteroid (17-beta) dehydrogenase 1
chr11	101079969	101080047	79	80	Promoter	ENSMUSG00000019301	Hsd17b1	hydroxysteroid (17-beta) dehydrogenase 1
chr11	101163638	101164012	375	376	Promoter	ENSMUSG00000035172	Plekhh3	pleckstrin homology domain containing, family H (with MyTH4 domain) member 3
chr11	101164722	101164820	99	100	Promoter	ENSMUSG00000035172	Plekhh3	pleckstrin homology domain containing, family H (with MyTH4 domain) member 3
chr11	101191283	101191498	216	217	Genebody	ENSMUSG00000006920	Ezh1	enhancer of zeste 1 polycomb repressive complex 2 subunit
chr11	101263812	101263934	123	124	Promoter	ENSMUSG00000035112	Wnk4	WNK lysine deficient protein kinase 4
chr11	101265237	101265608	372	373	Promoter	ENSMUSG00000035112	Wnk4	WNK lysine deficient protein kinase 4
chr11	101276380	101276717	338	339	Promoter	ENSMUSG00000035112	Wnk4	WNK lysine deficient protein kinase 4
chr11	101334152	101334831	680	681	Genebody	ENSMUSG00000019326	Aoc3	amine oxidase, copper containing 3
chr11	101444029	101444838	810	811	Promoter	ENSMUSG00000063316	Rpl27	ribosomal protein L27
chr11	101463693	101464647	955	956	Promoter	ENSMUSG00000001313	Rnd2	Rho family GTPase 2
chr11	101470315	101470528	214	215	Genebody	ENSMUSG00000001313	Rnd2	Rho family GTPase 2
chr11	101610441	101611122	682	683	Promoter	ENSMUSG00000086617	LOC666331	uncharacterized LOC666331
chr11	101617100	101617616	517	518	Distal Intergenic	ENSMUSG00000086617	LOC666331	uncharacterized LOC666331
chr11	101673203	101673577	375	376	Distal Intergenic	ENSMUSG00000034936	Arl4d	ADP-ribosylation factor-like 4D
chr11	101881916	101882098	183	184	Genebody	ENSMUSG00000001493	Meox1	mesenchyme homeobox 1
chr11	101889764	101889870	107	108	Genebody	ENSMUSG00000001493	Meox1	mesenchyme homeobox 1
chr11	101927862	101928501	640	641	Distal Intergenic	ENSMUSG00000071818	4930417O22Rik	RIKEN cDNA 4930417O22 gene
chr11	102054009	102054144	136	137	Genebody	ENSMUSG00000017309	Cd300lg	CD300 molecule like family member G
chr11	102294932	102295454	523	524	Promoter	ENSMUSG00000059995	Atxn7l3	ataxin 7-like 3
chr11	102310343	102310982	640	641	Promoter	ENSMUSG00000020923	Ubtf	upstream binding transcription factor, RNA polymerase I
chr11	102311186	102311352	167	168	Promoter	ENSMUSG00000020923	Ubtf	upstream binding transcription factor, RNA polymerase I
chr11	102356881	102357117	237	238	Genebody	ENSMUSG00000006574	Slc4a1	solute carrier family 4 (anion exchanger), member 1
chr11	102399669	102399795	127	128	Promoter	ENSMUSG00000006575	Rundc3a	RUN domain containing 3A
chr11	102447831	102448681	851	852	Promoter	ENSMUSG00000034685	Fam171a2	family with sequence similarity 171, member A2
chr11	102466008	102466371	364	365	Promoter	ENSMUSG00000034664	Itga2b	integrin alpha 2b
chr11	102739529	102739841	313	314	Genebody	ENSMUSG00000020926	Adam11	a disintegrin and metallopeptidase domain 11
chr11	102762250	102762534	285	286	Promoter	ENSMUSG00000020926	Adam11	a disintegrin and metallopeptidase domain 11
chr11	102777657	102777772	116	117	Promoter	ENSMUSG00000020926	Adam11	a disintegrin and metallopeptidase domain 11
chr11	102778186	102778398	213	214	Promoter	ENSMUSG00000020926	Adam11	a disintegrin and metallopeptidase domain 11
chr11	102820590	102821466	877	878	Promoter	ENSMUSG00000034520	Gjc1	gap junction protein, gamma 1
chr11	102893518	102893705	188	189	Genebody	ENSMUSG00000020932	Gfap	glial fibrillary acidic protein
chr11	102963889	102964269	381	382	Promoter	ENSMUSG00000085338	2410004I01Rik	RIKEN cDNA 2410004I01 gene
chr11	103015428	103016064	637	638	Promoter	ENSMUSG00000020935	Dcakd	dephospho-CoA kinase domain containing
chr11	103017420	103017936	517	518	Promoter	ENSMUSG00000020935	Dcakd	dephospho-CoA kinase domain containing
chr11	103080333	103080371	39	40	Genebody	ENSMUSG00000020937	Plcd3	phospholipase C, delta 3
chr11	103097752	103097937	186	187	Genebody	ENSMUSG00000020937	Plcd3	phospholipase C, delta 3
chr11	103103423	103103571	149	150	Promoter	ENSMUSG00000056938	Acbd4	acyl-Coenzyme A binding domain containing 4
chr11	103111546	103111669	124	125	Genebody	ENSMUSG00000048878	Hexim1	hexamethylene bis-acetamide inducible 1
chr11	103332887	103333571	685	686	Promoter	ENSMUSG00000034255	Arhgap27	Rho GTPase activating protein 27
chr11	103333972	103334145	174	175	Promoter	ENSMUSG00000034255	Arhgap27	Rho GTPase activating protein 27
chr11	103339810	103340006	197	198	Promoter	ENSMUSG00000034255	Arhgap27	Rho GTPase activating protein 27
chr11	103403505	103404117	613	614	Genebody	ENSMUSG00000034247	Plekhm1	pleckstrin homology domain containing, family M (with RUN domain) member 1
chr11	103795656	103795755	100	101	Genebody	ENSMUSG00000000125	Wnt3	wingless-type MMTV integration site family, member 3
chr11	103810627	103810819	193	194	Genebody	ENSMUSG00000034187	Nsf	N-ethylmaleimide sensitive fusion protein
chr11	104029822	104030034	213	214	Distal Intergenic	ENSMUSG00000062421	Arf2	ADP-ribosylation factor 2
chr11	104288600	104288964	365	366	Genebody	ENSMUSG00000018411	Mapt	microtubule-associated protein tau
chr11	104295501	104295971	471	472	Genebody	ENSMUSG00000018411	Mapt	microtubule-associated protein tau
chr11	105127536	105127938	403	404	Promoter	ENSMUSG00000020691	Mettl2	methyltransferase like 2
chr11	105156855	105156984	130	131	Distal Intergenic	ENSMUSG00000020691	Mettl2	methyltransferase like 2
chr11	105157030	105157340	311	312	Distal Intergenic	ENSMUSG00000020691	Mettl2	methyltransferase like 2
chr11	105164716	105165364	649	650	Genebody	ENSMUSG00000020694	Tlk2	tousled-like kinase 2 (Arabidopsis)
chr11	105165909	105166223	315	316	Genebody	ENSMUSG00000020694	Tlk2	tousled-like kinase 2 (Arabidopsis)
chr11	105347828	105348034	207	208	Genebody	ENSMUSG00000020695	Mrc2	mannose receptor, C type 2
chr11	105955861	105955964	104	105	Distal Intergenic	ENSMUSG00000019590	Cyb561	cytochrome b-561
chr11	106573326	106574142	817	818	Genebody	ENSMUSG00000040548	Tex2	testis expressed gene 2
chr11	106669691	106670130	440	441	Genebody	ENSMUSG00000020717	Pecam1	platelet/endothelial cell adhesion molecule 1
chr11	106709555	106710041	487	488	Genebody	ENSMUSG00000020717	Pecam1	platelet/endothelial cell adhesion molecule 1
chr11	106723217	106724046	830	831	Genebody	ENSMUSG00000020717	Pecam1	platelet/endothelial cell adhesion molecule 1
chr11	106996636	106997427	792	793	Promoter	ENSMUSG00000018362	Kpna2	karyopherin (importin) alpha 2
chr11	107048798	107049113	316	317	Promoter	ENSMUSG00000040481	Bptf	bromodomain PHD finger transcription factor
chr11	107049305	107049830	526	527	Promoter	ENSMUSG00000040481	Bptf	bromodomain PHD finger transcription factor
chr11	107049988	107050409	422	423	Genebody	ENSMUSG00000040481	Bptf	bromodomain PHD finger transcription factor
chr11	107050672	107050830	159	160	Genebody	ENSMUSG00000040481	Bptf	bromodomain PHD finger transcription factor
chr11	107107619	107107807	189	190	Genebody	ENSMUSG00000040481	Bptf	bromodomain PHD finger transcription factor
chr11	107112974	107113993	1020	1021	Genebody	ENSMUSG00000040481	Bptf	bromodomain PHD finger transcription factor
chr11	107114580	107115196	617	618	Genebody	ENSMUSG00000040481	Bptf	bromodomain PHD finger transcription factor
chr11	107124410	107124759	350	351	Genebody	ENSMUSG00000040481	Bptf	bromodomain PHD finger transcription factor
chr11	107135776	107136482	707	708	Distal Intergenic	ENSMUSG00000040481	Bptf	bromodomain PHD finger transcription factor
chr11	107275904	107276447	544	545	Genebody	ENSMUSG00000040430	Pitpnc1	phosphatidylinositol transfer protein, cytoplasmic 1
chr11	107319935	107320377	443	444	Genebody	ENSMUSG00000040430	Pitpnc1	phosphatidylinositol transfer protein, cytoplasmic 1
chr11	107386659	107387152	494	495	Genebody	ENSMUSG00000040430	Pitpnc1	phosphatidylinositol transfer protein, cytoplasmic 1
chr11	107416667	107417257	591	592	Genebody	ENSMUSG00000040430	Pitpnc1	phosphatidylinositol transfer protein, cytoplasmic 1
chr11	107511150	107511460	311	312	Genebody	ENSMUSG00000020720	Psmd12	proteasome (prosome, macropain) 26S subunit, non-ATPase, 12
chr11	107531633	107532615	983	984	Genebody	ENSMUSG00000020721	Helz	helicase with zinc finger domain
chr11	107686314	107686646	333	334	Genebody	ENSMUSG00000020721	Helz	helicase with zinc finger domain
chr11	107865208	107865474	267	268	Distal Intergenic	ENSMUSG00000040373	Cacng5	calcium channel, voltage-dependent, gamma subunit 5
chr11	107994511	107994890	380	381	Promoter	ENSMUSG00000098989	Mir7223	microRNA 7223
chr11	108889155	108889377	223	224	Distal Intergenic	ENSMUSG00000000142	Axin2	axin 2
chr11	108925118	108925405	288	289	Promoter	ENSMUSG00000000142	Axin2	axin 2
chr11	109109954	109110285	332	333	Distal Intergenic	ENSMUSG00000078605	E030025P04Rik	RIKEN cDNA E030025P04 gene
chr11	109312235	109312447	213	214	Distal Intergenic	ENSMUSG00000020599	Rgs9	regulator of G-protein signaling 9
chr11	109358464	109359718	1255	1256	Genebody	ENSMUSG00000020611	Gna13	guanine nucleotide binding protein, alpha 13
chr11	110379890	110380016	127	128	Distal Intergenic	ENSMUSG00000020623	Map2k6	mitogen-activated protein kinase kinase 6
chr11	110483272	110483575	304	305	Genebody	ENSMUSG00000020623	Map2k6	mitogen-activated protein kinase kinase 6
chr11	111043261	111043718	458	459	Distal Intergenic	ENSMUSG00000051497	Kcnj16	potassium inwardly-rectifying channel, subfamily J, member 16
chr11	111532683	111533170	488	489	Distal Intergenic	ENSMUSG00000041695	Kcnj2	potassium inwardly-rectifying channel, subfamily J, member 2
chr11	113172506	113172894	389	390	Promoter	ENSMUSG00000087259	2610035D17Rik	RIKEN cDNA 2610035D17 gene
chr11	113285203	113285378	176	177	Genebody	ENSMUSG00000085421	4732490B19Rik	RIKEN cDNA 4732490B19 gene
chr11	113326471	113326751	281	282	Genebody	ENSMUSG00000085421	4732490B19Rik	RIKEN cDNA 4732490B19 gene
chr11	113389578	113389925	348	349	Genebody	ENSMUSG00000041654	Slc39a11	solute carrier family 39 (metal ion transporter), member 11
chr11	113612190	113612674	485	486	Genebody	ENSMUSG00000047904	Sstr2	somatostatin receptor 2
chr11	113617399	113618127	729	730	Promoter	ENSMUSG00000047904	Sstr2	somatostatin receptor 2
chr11	113619882	113620163	282	283	Promoter	ENSMUSG00000047904	Sstr2	somatostatin receptor 2
chr11	113666726	113666991	266	267	Genebody	ENSMUSG00000018661	Cog1	component of oligomeric golgi complex 1
chr11	113708931	113709301	371	372	Promoter	ENSMUSG00000018727	Cpsf4l	cleavage and polyadenylation specific factor 4-like
chr11	113709451	113709583	133	134	Promoter	ENSMUSG00000018727	Cpsf4l	cleavage and polyadenylation specific factor 4-like
chr11	113749106	113749730	625	626	Promoter	ENSMUSG00000041598	Cdc42ep4	CDC42 effector protein (Rho GTPase binding) 4
chr11	113990546	113990956	411	412	Genebody	ENSMUSG00000041592	Sdk2	sidekick cell adhesion molecule 2
chr11	114068386	114068700	315	316	Promoter	ENSMUSG00000041592	Sdk2	sidekick cell adhesion molecule 2
chr11	114217359	114217760	402	403	Distal Intergenic	ENSMUSG00000078600	1700092K14Rik	RIKEN cDNA 1700092K14 gene
chr11	114472564	114473067	504	505	Distal Intergenic	ENSMUSG00000062391	4932435O22Rik	RIKEN cDNA 4932435O22 gene
chr11	114542000	114542973	974	975	Distal Intergenic	ENSMUSG00000062391	4932435O22Rik	RIKEN cDNA 4932435O22 gene
chr11	114554389	114554776	388	389	Distal Intergenic	ENSMUSG00000062391	4932435O22Rik	RIKEN cDNA 4932435O22 gene
chr11	114567056	114567518	463	464	Distal Intergenic	ENSMUSG00000057322	Rpl38	ribosomal protein L38
chr11	114571150	114571832	683	684	Distal Intergenic	ENSMUSG00000057322	Rpl38	ribosomal protein L38
chr11	114670323	114670881	559	560	Promoter	ENSMUSG00000057322	Rpl38	ribosomal protein L38
chr11	114672756	114673181	426	427	Distal Intergenic	ENSMUSG00000034714	Ttyh2	tweety family member 2
chr11	114676241	114677009	769	770	Promoter	ENSMUSG00000034714	Ttyh2	tweety family member 2
chr11	114683937	114684555	619	620	Genebody	ENSMUSG00000034714	Ttyh2	tweety family member 2
chr11	114819094	114820135	1042	1043	Distal Intergenic	ENSMUSG00000034677	Gpr142	G protein-coupled receptor 142
chr11	114872581	114873180	600	601	Genebody	ENSMUSG00000051043	Gprc5c	G protein-coupled receptor, family C, group 5, member C
chr11	115101563	115102063	501	502	Genebody	ENSMUSG00000020732	Rab37	RAB37, member RAS oncogene family
chr11	115151678	115152000	323	324	Genebody	ENSMUSG00000020732	Rab37	RAB37, member RAS oncogene family
chr11	115270148	115270384	237	238	Promoter	ENSMUSG00000018861	Fdxr	ferredoxin reductase
chr11	115318386	115318943	558	559	Genebody	ENSMUSG00000045288	Ush1g	USH1 protein network component sans
chr11	115322698	115322859	162	163	Promoter	ENSMUSG00000050201	Otop2	otopetrin 2
chr11	115344815	115345055	241	242	Genebody	ENSMUSG00000034586	Hid1	HID1 domain containing
chr11	115393232	115393490	259	260	Genebody	ENSMUSG00000018858	Mrpl58	mitochondrial ribosomal protein L58
chr11	115393991	115394195	205	206	Genebody	ENSMUSG00000018858	Mrpl58	mitochondrial ribosomal protein L58
chr11	115409436	115410055	620	621	Promoter	ENSMUSG00000018858	Mrpl58	mitochondrial ribosomal protein L58
chr11	115427685	115427881	197	198	Promoter	ENSMUSG00000016940	Kctd2	potassium channel tetramerisation domain containing 2
chr11	115435620	115435739	120	121	Distal Intergenic	ENSMUSG00000070332	Trim80	tripartite motif-containing 80
chr11	115474311	115474664	354	355	Promoter	ENSMUSG00000057219	Armc7	armadillo repeat containing 7
chr11	115611832	115611997	166	167	Promoter	ENSMUSG00000020743	Mif4gd	MIF4G domain containing
chr11	115829420	115830279	860	861	Promoter	ENSMUSG00000020782	Llgl2	LLGL2 scribble cell polarity complex component
chr11	115831751	115832349	599	600	Promoter	ENSMUSG00000020782	Llgl2	LLGL2 scribble cell polarity complex component
chr11	115858332	115858678	347	348	Genebody	ENSMUSG00000020782	Llgl2	LLGL2 scribble cell polarity complex component
chr11	115858867	115859153	287	288	Genebody	ENSMUSG00000020782	Llgl2	LLGL2 scribble cell polarity complex component
chr11	115883551	115883736	186	187	Genebody	ENSMUSG00000020752	Recql5	RecQ protein-like 5
chr11	116142148	116142883	736	737	Genebody	ENSMUSG00000020775	Mrpl38	mitochondrial ribosomal protein L38
chr11	116187630	116188029	400	401	Promoter	ENSMUSG00000020777	Acox1	acyl-Coenzyme A oxidase 1, palmitoyl
chr11	116199594	116199863	270	271	Promoter	ENSMUSG00000020777	Acox1	acyl-Coenzyme A oxidase 1, palmitoyl
chr11	116222028	116222202	175	176	Genebody	ENSMUSG00000092300	Cdk3	cyclin-dependent kinase 3
chr11	116222226	116222573	348	349	Genebody	ENSMUSG00000092300	Cdk3	cyclin-dependent kinase 3
chr11	116334459	116334555	97	98	Promoter	ENSMUSG00000034227	Foxj1	forkhead box J1
chr11	116334615	116335089	475	476	Promoter	ENSMUSG00000034227	Foxj1	forkhead box J1
chr11	116430949	116432104	1156	1157	Promoter	ENSMUSG00000050628	Ubald2	UBA-like domain containing 2
chr11	116435662	116437312	1651	1652	Promoter	NA	Gm7367	1110014K08Rik pseudogene
chr11	116488865	116489245	381	382	Promoter	ENSMUSG00000015869	Prpsap1	phosphoribosyl pyrophosphate synthetase-associated protein 1
chr11	116498826	116498878	53	54	Distal Intergenic	ENSMUSG00000015869	Prpsap1	phosphoribosyl pyrophosphate synthetase-associated protein 1
chr11	116643722	116644255	534	535	Distal Intergenic	ENSMUSG00000075410	Prcd	photoreceptor disc component
chr11	116999999	117000660	662	663	Distal Intergenic	ENSMUSG00000043857	Mgat5b	mannoside acetylglucosaminyltransferase 5, isoenzyme B
chr11	117018446	117018645	200	201	Distal Intergenic	ENSMUSG00000043857	Mgat5b	mannoside acetylglucosaminyltransferase 5, isoenzyme B
chr11	117078041	117078319	279	280	Promoter	ENSMUSG00000104740	Mir6516	microRNA 6516
chr11	117082270	117084067	1798	1799	Distal Intergenic	ENSMUSG00000104740	Mir6516	microRNA 6516
chr11	117091272	117091858	587	588	Distal Intergenic	ENSMUSG00000104740	Mir6516	microRNA 6516
chr11	117092168	117093579	1412	1413	Distal Intergenic	ENSMUSG00000104740	Mir6516	microRNA 6516
chr11	117116117	117116765	649	650	Promoter	ENSMUSG00000020823	Sec14l1	SEC14-like lipid binding 1
chr11	117135106	117135883	778	779	Genebody	ENSMUSG00000020823	Sec14l1	SEC14-like lipid binding 1
chr11	117147244	117147390	147	148	Genebody	ENSMUSG00000020823	Sec14l1	SEC14-like lipid binding 1
chr11	117307859	117308335	477	478	Promoter	ENSMUSG00000059248	Septin9	septin 9
chr11	117325643	117326122	480	481	Promoter	ENSMUSG00000059248	Septin9	septin 9
chr11	117413244	117414352	1109	1110	Promoter	ENSMUSG00000086588	Gm11729	predicted gene 11729
chr11	117525588	117526160	573	574	Genebody	ENSMUSG00000069588	Gm11733	predicted gene 11733
chr11	117606080	117606567	488	489	Distal Intergenic	NA	2900041M22Rik	RIKEN cDNA 2900041M22 gene
chr11	117636208	117636443	236	237	Distal Intergenic	ENSMUSG00000025571	Tnrc6c	trinucleotide repeat containing 6C
chr11	117779183	117779544	362	363	Promoter	ENSMUSG00000025572	Tmc6	transmembrane channel-like gene family 6
chr11	117782249	117782503	255	256	Promoter	ENSMUSG00000050106	Tmc8	transmembrane channel-like gene family 8
chr11	117783005	117783125	121	122	Promoter	ENSMUSG00000050106	Tmc8	transmembrane channel-like gene family 8
chr11	117790520	117790744	225	226	Promoter	ENSMUSG00000050106	Tmc8	transmembrane channel-like gene family 8
chr11	117860836	117860914	79	80	Promoter	ENSMUSG00000070330	Tmem235	transmembrane protein 235
chr11	117878823	117879193	371	372	Genebody	ENSMUSG00000017713	Tha1	threonine aldolase 1
chr11	118007532	118008403	872	873	Genebody	ENSMUSG00000017715	Pgs1	phosphatidylglycerophosphate synthase 1
chr11	118083795	118084052	258	259	Genebody	ENSMUSG00000033987	Dnah17	dynein, axonemal, heavy chain 17
chr11	118140569	118141167	599	600	Genebody	ENSMUSG00000033987	Dnah17	dynein, axonemal, heavy chain 17
chr11	118142675	118142985	311	312	Genebody	ENSMUSG00000033987	Dnah17	dynein, axonemal, heavy chain 17
chr11	118503577	118503710	134	135	Genebody	ENSMUSG00000025576	Rbfox3	RNA binding protein, fox-1 homolog (C. elegans) 3
chr11	118739882	118740288	407	408	Genebody	ENSMUSG00000025576	Rbfox3	RNA binding protein, fox-1 homolog (C. elegans) 3
chr11	118744816	118745146	331	332	Genebody	ENSMUSG00000025576	Rbfox3	RNA binding protein, fox-1 homolog (C. elegans) 3
chr11	118998951	118999518	568	569	Distal Intergenic	ENSMUSG00000046697	Enpp7	ectonucleotide pyrophosphatase/phosphodiesterase 7
chr11	119045041	119045223	183	184	Distal Intergenic	ENSMUSG00000025578	Cbx8	chromobox 8
chr11	119081199	119081300	102	103	Genebody	ENSMUSG00000039989	Cbx4	chromobox 4
chr11	119081337	119081532	196	197	Genebody	ENSMUSG00000039989	Cbx4	chromobox 4
chr11	119184035	119184116	82	83	Genebody	ENSMUSG00000098704	Mir6934	microRNA 6934
chr11	119213610	119213927	318	319	Genebody	ENSMUSG00000039976	Tbc1d16	TBC1 domain family, member 16
chr11	119215448	119215628	181	182	Genebody	ENSMUSG00000039976	Tbc1d16	TBC1 domain family, member 16
chr11	119219859	119220317	459	460	Promoter	ENSMUSG00000039976	Tbc1d16	TBC1 domain family, member 16
chr11	119363165	119363514	350	351	Promoter	ENSMUSG00000039908	Slc26a11	solute carrier family 26, member 11
chr11	119391681	119392063	383	384	Promoter	ENSMUSG00000070327	Rnf213	ring finger protein 213
chr11	119395754	119396052	299	300	Genebody	ENSMUSG00000070327	Rnf213	ring finger protein 213
chr11	119402535	119402835	301	302	Genebody	ENSMUSG00000070327	Rnf213	ring finger protein 213
chr11	119540241	119540399	159	160	Genebody	ENSMUSG00000025582	Nptx1	neuronal pentraxin 1
chr11	119928377	119928643	267	268	Distal Intergenic	ENSMUSG00000025371	Chmp6	charged multivesicular body protein 6
chr11	120012033	120012286	254	255	Promoter	ENSMUSG00000025375	Aatk	apoptosis-associated tyrosine kinase
chr11	120048367	120048389	23	24	Promoter	ENSMUSG00000025375	Aatk	apoptosis-associated tyrosine kinase
chr11	120065438	120065741	304	305	Promoter	ENSMUSG00000039781	Cep131	centrosomal protein 131
chr11	120225713	120225892	180	181	Distal Intergenic	NA	2900052L18Rik	RIKEN cDNA 2900052L18 gene
chr11	120308306	120308768	463	464	Distal Intergenic	ENSMUSG00000062825	Actg1	actin, gamma, cytoplasmic 1
chr11	120315683	120316000	318	319	Distal Intergenic	ENSMUSG00000062825	Actg1	actin, gamma, cytoplasmic 1
chr11	120316459	120317023	565	566	Distal Intergenic	ENSMUSG00000062825	Actg1	actin, gamma, cytoplasmic 1
chr11	120345727	120347083	1357	1358	Promoter	ENSMUSG00000062825	Actg1	actin, gamma, cytoplasmic 1
chr11	120357834	120358265	432	433	Distal Intergenic	ENSMUSG00000025380	Fscn2	fascin actin-bundling protein 2
chr11	120458842	120459424	583	584	Promoter	ENSMUSG00000049957	Ccdc137	coiled-coil domain containing 137
chr11	120582174	120582644	471	472	Promoter	ENSMUSG00000025132	Arhgdia	Rho GDP dissociation inhibitor (GDI) alpha
chr11	120629460	120629847	388	389	Promoter	ENSMUSG00000051510	Mafg	v-maf musculoaponeurotic fibrosarcoma oncogene family, protein G (avian)
chr11	120647766	120648083	318	319	Promoter	ENSMUSG00000025141	Myadml2	myeloid-associated differentiation marker-like 2
chr11	120901903	120902099	197	198	Genebody	ENSMUSG00000048445	Ccdc57	coiled-coil domain containing 57
chr11	120948657	120948841	185	186	Promoter	ENSMUSG00000025161	Slc16a3	solute carrier family 16 (monocarboxylic acid transporters), member 3
chr11	121176167	121176653	487	488	Distal Intergenic	ENSMUSG00000039321	Uts2r	urotensin 2 receptor
chr11	121228285	121228722	438	439	Promoter	ENSMUSG00000039294	Cybc1	cytochrome b 245 chaperone 1
chr11	121518633	121519827	1195	1196	Promoter	ENSMUSG00000039238	Zfp750	zinc finger protein 750
chr11	121830187	121830396	210	211	Promoter	ENSMUSG00000039198	Ptchd3	patched domain containing 3
chr11	121830715	121830910	196	197	Promoter	ENSMUSG00000039198	Ptchd3	patched domain containing 3
chr11	121924727	121925177	451	452	Distal Intergenic	ENSMUSG00000039198	Ptchd3	patched domain containing 3
chr11	121951911	121952272	362	363	Distal Intergenic	ENSMUSG00000039198	Ptchd3	patched domain containing 3
chr12	3307041	3307825	785	786	Genebody	ENSMUSG00000020671	Rab10	RAB10, member RAS oncogene family
chr12	3871287	3871952	666	667	Genebody	ENSMUSG00000020661	Dnmt3a	DNA methyltransferase 3A
chr12	3893012	3893564	553	554	Promoter	ENSMUSG00000020661	Dnmt3a	DNA methyltransferase 3A
chr12	4083155	4083647	493	494	Promoter	ENSMUSG00000020657	Dnajc27	DnaJ heat shock protein family (Hsp40) member C27
chr12	4134006	4134453	448	449	Promoter	ENSMUSG00000020654	Adcy3	adenylate cyclase 3
chr12	4188219	4189264	1046	1047	Genebody	ENSMUSG00000020654	Adcy3	adenylate cyclase 3
chr12	4719972	4720769	798	799	Genebody	ENSMUSG00000020640	Itsn2	intersectin 2
chr12	4844425	4844923	499	500	Promoter	ENSMUSG00000051721	Wdcp	WD repeat and coiled coil containing
chr12	5044172	5044505	334	335	Genebody	ENSMUSG00000052812	Atad2b	ATPase family, AAA domain containing 2B
chr12	8899519	8900303	785	786	Distal Intergenic	ENSMUSG00000020585	Laptm4a	lysosomal-associated protein transmembrane 4A
chr12	8974584	8974923	340	341	Promoter	ENSMUSG00000066643	Wdr35	WD repeat domain 35
chr12	9031115	9031369	255	256	Promoter	ENSMUSG00000066637	Ttc32	tetratricopeptide repeat domain 32
chr12	9575812	9576299	488	489	Promoter	ENSMUSG00000048387	Osr1	odd-skipped related transcription factor 1
chr12	11437913	11438205	293	294	Promoter	ENSMUSG00000097841	4930511A02Rik	RIKEN cDNA 4930511A02 gene
chr12	12401093	12401282	190	191	Distal Intergenic	ENSMUSG00000114136	4921511I17Rik	RIKEN cDNA 4921511I17 gene
chr12	12787746	12788050	305	306	Genebody	ENSMUSG00000037169	Mycn	v-myc avian myelocytomatosis viral related oncogene, neuroblastoma derived
chr12	12904922	12905314	393	394	Genebody	ENSMUSG00000037169	Mycn	v-myc avian myelocytomatosis viral related oncogene, neuroblastoma derived
chr12	12920424	12921229	806	807	Distal Intergenic	ENSMUSG00000037169	Mycn	v-myc avian myelocytomatosis viral related oncogene, neuroblastoma derived
chr12	12927157	12927835	679	680	Distal Intergenic	ENSMUSG00000037169	Mycn	v-myc avian myelocytomatosis viral related oncogene, neuroblastoma derived
chr12	12936859	12937118	260	261	Genebody	ENSMUSG00000037169	Mycn	v-myc avian myelocytomatosis viral related oncogene, neuroblastoma derived
chr12	12937230	12937343	114	115	Genebody	ENSMUSG00000037169	Mycn	v-myc avian myelocytomatosis viral related oncogene, neuroblastoma derived
chr12	15377813	15378085	273	274	Distal Intergenic	ENSMUSG00000113644	4930448C13Rik	RIKEN cDNA 4930448C13 gene
chr12	16628754	16628964	211	212	Genebody	ENSMUSG00000020593	Lpin1	lipin 1
chr12	16896439	16897928	1490	1491	Promoter	ENSMUSG00000020580	Rock2	Rho-associated coiled-coil containing protein kinase 2
chr12	17661314	17661952	639	640	Distal Intergenic	ENSMUSG00000071379	Hpcal1	hippocalcin-like 1
chr12	18237386	18237818	433	434	Genebody	ENSMUSG00000073197	5730507C01Rik	RIKEN cDNA 5730507C01 gene
chr12	18388437	18389423	987	988	Distal Intergenic	ENSMUSG00000073197	5730507C01Rik	RIKEN cDNA 5730507C01 gene
chr12	18390389	18390941	553	554	Distal Intergenic	ENSMUSG00000073197	5730507C01Rik	RIKEN cDNA 5730507C01 gene
chr12	18523538	18524565	1028	1029	Genebody	ENSMUSG00000073197	5730507C01Rik	RIKEN cDNA 5730507C01 gene
chr12	18852378	18852766	389	390	Distal Intergenic	ENSMUSG00000073197	5730507C01Rik	RIKEN cDNA 5730507C01 gene
chr12	18854551	18855526	976	977	Genebody	ENSMUSG00000073197	5730507C01Rik	RIKEN cDNA 5730507C01 gene
chr12	19057134	19057405	272	273	Distal Intergenic	ENSMUSG00000073197	5730507C01Rik	RIKEN cDNA 5730507C01 gene
chr12	19244267	19244371	105	106	Distal Intergenic	ENSMUSG00000073197	5730507C01Rik	RIKEN cDNA 5730507C01 gene
chr12	19289602	19290085	484	485	Genebody	ENSMUSG00000073197	5730507C01Rik	RIKEN cDNA 5730507C01 gene
chr12	19610476	19610721	246	247	Genebody	ENSMUSG00000073197	5730507C01Rik	RIKEN cDNA 5730507C01 gene
chr12	19703352	19703695	344	345	Distal Intergenic	ENSMUSG00000099759	1700030C10Rik	RIKEN cDNA 1700030C10 gene
chr12	19881177	19881764	588	589	Distal Intergenic	ENSMUSG00000099759	1700030C10Rik	RIKEN cDNA 1700030C10 gene
chr12	19955217	19955897	681	682	Distal Intergenic	ENSMUSG00000099759	1700030C10Rik	RIKEN cDNA 1700030C10 gene
chr12	20813286	20814735	1450	1451	Promoter	ENSMUSG00000099759	1700030C10Rik	RIKEN cDNA 1700030C10 gene
chr12	20816367	20816895	529	530	Promoter	ENSMUSG00000099759	1700030C10Rik	RIKEN cDNA 1700030C10 gene
chr12	20843543	20845882	2340	2341	Distal Intergenic	ENSMUSG00000099759	1700030C10Rik	RIKEN cDNA 1700030C10 gene
chr12	20919933	20920286	354	355	Genebody	ENSMUSG00000052632	Asap2	ArfGAP with SH3 domain, ankyrin repeat and PH domain 2
chr12	20991484	20992042	559	560	Promoter	ENSMUSG00000052632	Asap2	ArfGAP with SH3 domain, ankyrin repeat and PH domain 2
chr12	21431984	21432310	327	328	Distal Intergenic	ENSMUSG00000076432	Ywhaq	tyrosine 3-monooxygenase/tryptophan 5-monooxygenase activation protein theta
chr12	21543617	21543972	356	357	Genebody	ENSMUSG00000076432	Ywhaq	tyrosine 3-monooxygenase/tryptophan 5-monooxygenase activation protein theta
chr12	22467296	22467825	530	531	Distal Intergenic	ENSMUSG00000093846	Gm4425	KRAB-domain protein pseudogene
chr12	22951797	22952438	642	643	Distal Intergenic	ENSMUSG00000073164	2410018L13Rik	RIKEN cDNA 2410018L13 gene
chr12	23008731	23009232	502	503	Promoter	ENSMUSG00000073164	2410018L13Rik	RIKEN cDNA 2410018L13 gene
chr12	23466589	23466659	71	72	Distal Intergenic	ENSMUSG00000073164	2410018L13Rik	RIKEN cDNA 2410018L13 gene
chr12	23700830	23701111	282	283	Distal Intergenic	ENSMUSG00000073158	9030624G23Rik	RIKEN cDNA 9030624G23 gene
chr12	24095710	24096287	578	579	Promoter	ENSMUSG00000073158	9030624G23Rik	RIKEN cDNA 9030624G23 gene
chr12	24724418	24724850	433	434	Distal Intergenic	ENSMUSG00000020649	Rrm2	ribonucleotide reductase M2
chr12	28552051	28552173	123	124	Promoter	ENSMUSG00000020633	Dcdc2c	doublecortin domain containing 2C
chr12	28632873	28633665	793	794	Promoter	ENSMUSG00000061477	Rps7	ribosomal protein S7
chr12	28700163	28700893	731	732	Promoter	ENSMUSG00000020628	Trappc12	trafficking protein particle complex 12
chr12	29527298	29527395	98	99	Promoter	ENSMUSG00000061911	Myt1l	myelin transcription factor 1-like
chr12	29675964	29676162	199	200	Genebody	ENSMUSG00000112663	C630031E19Rik	RIKEN cDNA C630031E19 gene
chr12	30091103	30091188	86	87	Genebody	ENSMUSG00000020673	Tpo	thyroid peroxidase
chr12	31111498	31111694	197	198	Distal Intergenic	ENSMUSG00000036136	Fam110c	family with sequence similarity 110, member C
chr12	31271361	31271500	140	141	Genebody	ENSMUSG00000002900	Lamb1	laminin B1
chr12	31271826	31272207	382	383	Genebody	ENSMUSG00000002900	Lamb1	laminin B1
chr12	31444129	31444417	289	290	Genebody	ENSMUSG00000001225	Slc26a3	solute carrier family 26, member 3
chr12	32821695	32822574	880	881	Promoter	ENSMUSG00000020572	Nampt	nicotinamide phosphoribosyltransferase
chr12	32824753	32825363	611	612	Genebody	ENSMUSG00000020572	Nampt	nicotinamide phosphoribosyltransferase
chr12	32910926	32911112	187	188	Distal Intergenic	ENSMUSG00000097494	4933406C10Rik	RIKEN cDNA 4933406C10 gene
chr12	32989832	32990070	239	240	Distal Intergenic	ENSMUSG00000020570	Sypl	synaptophysin-like protein
chr12	33119009	33119165	157	158	Genebody	ENSMUSG00000052125	F730043M19Rik	RIKEN cDNA F730043M19 gene
chr12	33129848	33130540	693	694	Genebody	ENSMUSG00000052125	F730043M19Rik	RIKEN cDNA F730043M19 gene
chr12	33345763	33346351	589	590	Promoter	ENSMUSG00000020564	Atxn7l1	ataxin 7-like 1
chr12	33426622	33427959	1338	1339	Promoter	ENSMUSG00000020561	Polr1f	RNA polymerase I subunit F
chr12	33780912	33780968	57	58	Distal Intergenic	ENSMUSG00000046518	Ferd3l	Fer3 like bHLH transcription factor
chr12	33928936	33929189	254	255	Promoter	ENSMUSG00000046518	Ferd3l	Fer3 like bHLH transcription factor
chr12	34067013	34067079	67	68	Genebody	ENSMUSG00000035799	Twist1	twist basic helix-loop-helix transcription factor 1
chr12	36714285	36714467	183	184	Distal Intergenic	ENSMUSG00000092998	Mir5099	microRNA 5099
chr12	39565607	39565840	234	235	Distal Intergenic	ENSMUSG00000047446	Arl4a	ADP-ribosylation factor-like 4A
chr12	40035619	40036323	705	706	Promoter	ENSMUSG00000047446	Arl4a	ADP-ribosylation factor-like 4A
chr12	40200004	40200328	325	326	Promoter	ENSMUSG00000071342	Lsmem1	leucine-rich single-pass membrane protein 1
chr12	41558953	41559781	829	830	Genebody	ENSMUSG00000036295	Lrrn3	leucine rich repeat protein 3, neuronal
chr12	41565673	41565932	260	261	Genebody	ENSMUSG00000036295	Lrrn3	leucine rich repeat protein 3, neuronal
chr12	42629827	42629905	79	80	Distal Intergenic	ENSMUSG00000112407	Gm33340	predicted gene, 33340
chr12	43036837	43037113	277	278	Distal Intergenic	ENSMUSG00000112407	Gm33340	predicted gene, 33340
chr12	44483460	44483754	295	296	Genebody	ENSMUSG00000020598	Nrcam	neuronal cell adhesion molecule
chr12	49251429	49251713	285	286	Distal Intergenic	ENSMUSG00000020950	Foxg1	forkhead box G1
chr12	51664778	51666360	1583	1584	Genebody	ENSMUSG00000020955	Ap4s1	adaptor-related protein complex AP-4, sigma 1
chr12	51671262	51672526	1265	1266	Genebody	ENSMUSG00000020955	Ap4s1	adaptor-related protein complex AP-4, sigma 1
chr12	51843934	51844462	529	530	Distal Intergenic	ENSMUSG00000035247	Hectd1	HECT domain E3 ubiquitin protein ligase 1
chr12	52918991	52919265	275	276	Genebody	ENSMUSG00000061603	Akap6	A kinase (PRKA) anchor protein 6
chr12	53063003	53063367	365	366	Genebody	ENSMUSG00000021010	Npas3	neuronal PAS domain protein 3
chr12	54702958	54703223	266	267	Distal Intergenic	ENSMUSG00000054302	Eapp	E2F-associated phosphoprotein
chr12	54775131	54775213	83	84	Genebody	ENSMUSG00000005656	Snx6	sorting nexin 6
chr12	54861202	54861572	371	372	Promoter	ENSMUSG00000062929	Cfl2	cofilin 2, muscle
chr12	55420073	55420456	384	385	Distal Intergenic	ENSMUSG00000021024	Psma6	proteasome subunit alpha 6
chr12	55420583	55420845	263	264	Distal Intergenic	ENSMUSG00000021024	Psma6	proteasome subunit alpha 6
chr12	55438502	55438962	461	462	Distal Intergenic	ENSMUSG00000021024	Psma6	proteasome subunit alpha 6
chr12	55504253	55504594	342	343	Distal Intergenic	ENSMUSG00000021025	Nfkbia	nuclear factor of kappa light polypeptide gene enhancer in B cells inhibitor, alpha
chr12	55507327	55507722	396	397	Distal Intergenic	ENSMUSG00000021025	Nfkbia	nuclear factor of kappa light polypeptide gene enhancer in B cells inhibitor, alpha
chr12	55574012	55574121	110	111	Distal Intergenic	ENSMUSG00000063129	Aldoart2	aldolase 1 A, retrogene 2
chr12	56275498	56275868	371	372	Distal Intergenic	ENSMUSG00000112164	Gm19990	predicted gene, 19990
chr12	56297886	56298249	364	365	Distal Intergenic	ENSMUSG00000112164	Gm19990	predicted gene, 19990
chr12	56301550	56301893	344	345	Distal Intergenic	ENSMUSG00000021028	Mbip	MAP3K12 binding inhibitory protein 1
chr12	57226770	57226983	214	215	Distal Intergenic	ENSMUSG00000079104	Prps1l3	phosphoribosyl pyrophosphate synthetase 1-like 3
chr12	57550438	57550728	291	292	Distal Intergenic	ENSMUSG00000035451	Foxa1	forkhead box A1
chr12	58268757	58269029	273	274	Promoter	ENSMUSG00000045930	Clec14a	C-type lectin domain family 14, member a
chr12	59081142	59081169	28	29	Genebody	ENSMUSG00000020994	Pnn	pinin
chr12	59220304	59220728	425	426	Promoter	ENSMUSG00000035329	Fbxo33	F-box protein 33
chr12	61633135	61633368	234	235	Genebody	ENSMUSG00000035653	Lrfn5	leucine rich repeat and fibronectin type III domain containing 5
chr12	62176781	62176950	170	171	Distal Intergenic	NA	Spanxn4	SPANX family, member N4
chr12	62960026	62960888	863	864	Distal Intergenic	NA	Spanxn4	SPANX family, member N4
chr12	65076673	65077105	433	434	Promoter	ENSMUSG00000055884	Fancm	Fanconi anemia, complementation group M
chr12	65915340	65915425	86	87	Distal Intergenic	ENSMUSG00000060499	Rpl10l	ribosomal protein L10-like
chr12	69129760	69130071	312	313	Genebody	ENSMUSG00000034892	Rps29	ribosomal protein S29
chr12	69130263	69130745	483	484	Genebody	ENSMUSG00000034892	Rps29	ribosomal protein S29
chr12	69182851	69183020	170	171	Promoter	ENSMUSG00000049751	Rpl36al	ribosomal protein L36A-like
chr12	69185296	69185642	347	348	Promoter	ENSMUSG00000043998	Mgat2	mannoside acetylglucosaminyltransferase 2
chr12	69299427	69299522	96	97	Genebody	ENSMUSG00000020978	Klhdc2	kelch domain containing 2
chr12	69476878	69476957	80	81	Promoter	ENSMUSG00000113035	5830428M24Rik	RIKEN cDNA 5830428M24 gene
chr12	69485706	69486179	474	475	Distal Intergenic	ENSMUSG00000113035	5830428M24Rik	RIKEN cDNA 5830428M24 gene
chr12	69693569	69693856	288	289	Genebody	ENSMUSG00000034801	Sos2	SOS Ras/Rho guanine nucleotide exchange factor 2
chr12	69711452	69711480	29	30	Genebody	ENSMUSG00000020988	L2hgdh	L-2-hydroxyglutarate dehydrogenase
chr12	69879953	69881548	1596	1597	Genebody	ENSMUSG00000034761	Map4k5	mitogen-activated protein kinase kinase kinase kinase 5
chr12	69890208	69892110	1903	1904	Promoter	ENSMUSG00000021066	Atl1	atlastin GTPase 1
chr12	69908375	69908740	366	367	Promoter	ENSMUSG00000021066	Atl1	atlastin GTPase 1
chr12	69926847	69927046	200	201	Genebody	ENSMUSG00000021066	Atl1	atlastin GTPase 1
chr12	71073220	71073564	345	346	Genebody	ENSMUSG00000048118	Arid4a	AT rich interactive domain 4A (RBP1-like)
chr12	71111302	71111464	163	164	Promoter	ENSMUSG00000021078	Tomm20l	translocase of outer mitochondrial membrane 20-like
chr12	71114009	71114280	272	273	Genebody	ENSMUSG00000021078	Tomm20l	translocase of outer mitochondrial membrane 20-like
chr12	71296527	71297348	822	823	Distal Intergenic	ENSMUSG00000044548	Dact1	dishevelled-binding antagonist of beta-catenin 1
chr12	71317907	71318011	105	106	Genebody	ENSMUSG00000044548	Dact1	dishevelled-binding antagonist of beta-catenin 1
chr12	71318433	71318615	183	184	Genebody	ENSMUSG00000044548	Dact1	dishevelled-binding antagonist of beta-catenin 1
chr12	71429887	71430146	260	261	Genebody	ENSMUSG00000100668	1700083H02Rik	RIKEN cDNA 1700083H02 gene
chr12	71595959	71596170	212	213	Genebody	ENSMUSG00000113630	4930404H11Rik	RIKEN cDNA 4930404H11 gene
chr12	71778252	71778495	244	245	Distal Intergenic	ENSMUSG00000034574	Daam1	dishevelled associated activator of morphogenesis 1
chr12	72235842	72236254	413	414	Promoter	ENSMUSG00000021087	Rtn1	reticulon 1
chr12	72303945	72304053	109	110	Genebody	ENSMUSG00000021087	Rtn1	reticulon 1
chr12	72393234	72393634	401	402	Genebody	ENSMUSG00000021087	Rtn1	reticulon 1
chr12	72745535	72745774	240	241	Distal Intergenic	ENSMUSG00000021096	Ppm1a	protein phosphatase 1A, magnesium dependent, alpha isoform
chr12	72773718	72774234	517	518	Genebody	ENSMUSG00000021096	Ppm1a	protein phosphatase 1A, magnesium dependent, alpha isoform
chr12	72844066	72844725	660	661	Distal Intergenic	ENSMUSG00000021096	Ppm1a	protein phosphatase 1A, magnesium dependent, alpha isoform
chr12	72917094	72917326	233	234	Promoter	ENSMUSG00000021098	4930447C04Rik	RIKEN cDNA 4930447C04 gene
chr12	73034874	73035004	131	132	Distal Intergenic	ENSMUSG00000051367	Six1	sine oculis-related homeobox 1
chr12	73035106	73035630	525	526	Distal Intergenic	ENSMUSG00000051367	Six1	sine oculis-related homeobox 1
chr12	73041236	73041532	297	298	Genebody	ENSMUSG00000051367	Six1	sine oculis-related homeobox 1
chr12	73054414	73055037	624	625	Promoter	ENSMUSG00000051367	Six1	sine oculis-related homeobox 1
chr12	73103751	73104320	570	571	Genebody	ENSMUSG00000034460	Six4	sine oculis-related homeobox 4
chr12	73124671	73126003	1333	1334	Promoter	ENSMUSG00000021103	Mnat1	menage a trois 1
chr12	73287313	73287888	576	577	Promoter	ENSMUSG00000044712	Slc38a6	solute carrier family 38, member 6
chr12	73357443	73357724	282	283	Genebody	ENSMUSG00000044712	Slc38a6	solute carrier family 38, member 6
chr12	73367627	73367883	257	258	Genebody	ENSMUSG00000056359	D830013O20Rik	RIKEN cDNA D830013O20 gene
chr12	73517332	73517707	376	377	Distal Intergenic	ENSMUSG00000034435	Tmem30b	transmembrane protein 30B
chr12	74926692	74927236	545	546	Genebody	ENSMUSG00000034402	Kcnh5	potassium voltage-gated channel, subfamily H (eag-related), member 5
chr12	75593484	75594511	1028	1029	Promoter	ENSMUSG00000021051	Ppp2r5e	protein phosphatase 2, regulatory subunit B', epsilon
chr12	75648367	75648782	416	417	Genebody	NA	Rplp2-ps1	ribosomal protein, large P2, pseudogene 1
chr12	75701304	75701612	309	310	Distal Intergenic	ENSMUSG00000045690	Wdr89	WD repeat domain 89
chr12	75894505	75895218	714	715	Genebody	ENSMUSG00000092922	Mir5101	microRNA 5101
chr12	75983539	75983913	375	376	Genebody	ENSMUSG00000063450	Syne2	spectrin repeat containing, nuclear envelope 2
chr12	76191025	76191362	338	339	Distal Intergenic	ENSMUSG00000021055	Esr2	estrogen receptor 2 (beta)
chr12	76267049	76267176	128	129	Genebody	ENSMUSG00000021048	Mthfd1	methylenetetrahydrofolate dehydrogenase (NADP+ dependent), methenyltetrahydrofolate cyclohydrolase, formyltetrahydrofolate synthase
chr12	76376701	76377173	473	474	Genebody	ENSMUSG00000033454	Zbtb1	zinc finger and BTB domain containing 1
chr12	76435174	76435563	390	391	Genebody	ENSMUSG00000073000	Gm10451	predicted gene 10451
chr12	76444689	76445469	781	782	Promoter	ENSMUSG00000073000	Gm10451	predicted gene 10451
chr12	76695258	76695613	356	357	Genebody	ENSMUSG00000021061	Sptb	spectrin beta, erythrocytic
chr12	76752527	76753071	545	546	Distal Intergenic	ENSMUSG00000090258	Churc1	churchill domain containing 1
chr12	76766256	76766603	348	349	Promoter	ENSMUSG00000033373	Fntb	farnesyltransferase, CAAX box, beta
chr12	77000100	77001257	1158	1159	Genebody	ENSMUSG00000059436	Max	Max protein
chr12	79341503	79341964	462	463	Genebody	ENSMUSG00000059060	Rad51b	RAD51 paralog B
chr12	79807570	79807788	219	220	Genebody	ENSMUSG00000112765	9430078K24Rik	RIKEN cDNA 9430078K24 gene
chr12	79898442	79898858	417	418	Distal Intergenic	ENSMUSG00000112765	9430078K24Rik	RIKEN cDNA 9430078K24 gene
chr12	80146643	80146915	273	274	Distal Intergenic	NA	2310015A10Rik	RIKEN cDNA 2310015A10 gene
chr12	80168656	80169171	516	517	Promoter	ENSMUSG00000015143	Actn1	actinin, alpha 1
chr12	80223401	80223838	438	439	Genebody	ENSMUSG00000015143	Actn1	actinin, alpha 1
chr12	80223969	80224631	663	664	Genebody	ENSMUSG00000015143	Actn1	actinin, alpha 1
chr12	80525668	80526137	470	471	Genebody	ENSMUSG00000021130	Galnt16	polypeptide N-acetylgalactosaminyltransferase 16
chr12	80626420	80627058	639	640	Genebody	ENSMUSG00000021131	Erh	ERH mRNA splicing and mitosis factor
chr12	80641545	80642731	1187	1188	Promoter	ENSMUSG00000021131	Erh	ERH mRNA splicing and mitosis factor
chr12	80721542	80721684	143	144	Promoter	ENSMUSG00000066438	Plekhd1	pleckstrin homology domain containing, family D (with coiled-coil domains) member 1
chr12	80946754	80948546	1793	1794	Promoter	ENSMUSG00000021134	Srsf5	serine and arginine-rich splicing factor 5
chr12	81018562	81019787	1226	1227	Distal Intergenic	ENSMUSG00000021136	Smoc1	SPARC related modular calcium binding 1
chr12	82470121	82470426	306	307	Distal Intergenic	ENSMUSG00000042700	Sipa1l1	signal-induced proliferation-associated 1 like 1
chr12	82470759	82470930	172	173	Distal Intergenic	ENSMUSG00000042700	Sipa1l1	signal-induced proliferation-associated 1 like 1
chr12	82478385	82478955	571	572	Distal Intergenic	ENSMUSG00000042700	Sipa1l1	signal-induced proliferation-associated 1 like 1
chr12	83620814	83621161	348	349	Genebody	ENSMUSG00000010608	Rbm25	RNA binding motif protein 25
chr12	83763524	83763754	231	232	Promoter	ENSMUSG00000021223	Papln	papilin, proteoglycan-like sulfated glycoprotein
chr12	83781899	83781962	64	65	Genebody	ENSMUSG00000021223	Papln	papilin, proteoglycan-like sulfated glycoprotein
chr12	83952123	83952353	231	232	Promoter	ENSMUSG00000046791	Riox1	ribosomal oxygenase 1
chr12	84062256	84062458	203	204	Distal Intergenic	ENSMUSG00000042540	Acot5	acyl-CoA thioesterase 5
chr12	84152932	84153055	124	125	Genebody	ENSMUSG00000042507	Mideas	mitotic deacetylase associated SANT domain protein
chr12	84161170	84162075	906	907	Promoter	ENSMUSG00000042507	Mideas	mitotic deacetylase associated SANT domain protein
chr12	84190123	84190722	600	601	Genebody	ENSMUSG00000042507	Mideas	mitotic deacetylase associated SANT domain protein
chr12	84222431	84222825	395	396	Distal Intergenic	ENSMUSG00000042507	Mideas	mitotic deacetylase associated SANT domain protein
chr12	84284542	84284772	231	232	Promoter	ENSMUSG00000072946	Ptgr2	prostaglandin reductase 2
chr12	84417796	84418053	258	259	Promoter	ENSMUSG00000098134	Rnf113a2	ring finger protein 113A2
chr12	84483358	84483937	580	581	Genebody	ENSMUSG00000085793	Lin52	lin-52 DREAM MuvB core complex component
chr12	84487546	84488118	573	574	Genebody	ENSMUSG00000085793	Lin52	lin-52 DREAM MuvB core complex component
chr12	84570977	84571243	267	268	Promoter	ENSMUSG00000021239	Vsx2	visual system homeobox 2
chr12	84650146	84650253	108	109	Genebody	ENSMUSG00000071235	Vrtn	vertebrae development associated
chr12	85094179	85094358	180	181	Genebody	ENSMUSG00000042320	Prox2	prospero homeobox 2
chr12	85524867	85525320	454	455	Distal Intergenic	ENSMUSG00000021250	Fos	FBJ osteosarcoma oncogene
chr12	85698228	85698416	189	190	Genebody	ENSMUSG00000034266	Batf	basic leucine zipper transcription factor, ATF-like
chr12	86305701	86306023	323	324	Genebody	ENSMUSG00000021254	Gpatch2l	G patch domain containing 2 like
chr12	86470279	86471083	805	806	Promoter	ENSMUSG00000021255	Esrrb	estrogen related receptor, beta
chr12	86473525	86474051	527	528	Genebody	ENSMUSG00000021255	Esrrb	estrogen related receptor, beta
chr12	86492804	86493354	551	552	Genebody	ENSMUSG00000021255	Esrrb	estrogen related receptor, beta
chr12	86836815	86837002	188	189	Distal Intergenic	ENSMUSG00000034168	Irf2bpl	interferon regulatory factor 2 binding protein-like
chr12	86842978	86843037	60	61	Distal Intergenic	ENSMUSG00000034168	Irf2bpl	interferon regulatory factor 2 binding protein-like
chr12	86867483	86867949	467	468	Distal Intergenic	ENSMUSG00000034168	Irf2bpl	interferon regulatory factor 2 binding protein-like
chr12	86881626	86881951	326	327	Genebody	ENSMUSG00000034168	Irf2bpl	interferon regulatory factor 2 binding protein-like
chr12	86890929	86891575	647	648	Distal Intergenic	ENSMUSG00000034168	Irf2bpl	interferon regulatory factor 2 binding protein-like
chr12	86899892	86900332	441	442	Distal Intergenic	ENSMUSG00000034168	Irf2bpl	interferon regulatory factor 2 binding protein-like
chr12	86918531	86919204	674	675	Distal Intergenic	ENSMUSG00000034157	Cipc	CLOCK interacting protein, circadian
chr12	86948304	86948872	569	570	Promoter	ENSMUSG00000034157	Cipc	CLOCK interacting protein, circadian
chr12	86974325	86974570	246	247	Distal Intergenic	ENSMUSG00000048483	Zdhhc22	zinc finger, DHHC-type containing 22
chr12	87148461	87148804	344	345	Promoter	ENSMUSG00000034126	Pomt2	protein-O-mannosyltransferase 2
chr12	87267990	87268385	396	397	Promoter	ENSMUSG00000021037	Ahsa1	AHA1, activator of heat shock protein ATPase 1
chr12	87279749	87280111	363	364	Genebody	ENSMUSG00000050671	Ism2	isthmin 2
chr12	88354416	88354672	257	258	Genebody	ENSMUSG00000021044	Adck1	aarF domain containing kinase 1
chr12	91607444	91608065	622	623	Distal Intergenic	ENSMUSG00000020962	Gtf2a1	general transcription factor II A, 1
chr12	91816068	91816329	262	263	Promoter	ENSMUSG00000020964	Sel1l	sel-1 suppressor of lin-12-like (C. elegans)
chr12	95585495	95585919	425	426	Distal Intergenic	ENSMUSG00000047414	Flrt2	fibronectin leucine rich transmembrane protein 2
chr12	96510861	96511105	245	246	Distal Intergenic	NA	1700019M22Rik	RIKEN cDNA 1700019M22 gene
chr12	96511428	96511554	127	128	Distal Intergenic	NA	1700019M22Rik	RIKEN cDNA 1700019M22 gene
chr12	97037368	97037682	315	316	Distal Intergenic	NA	1700019M22Rik	RIKEN cDNA 1700019M22 gene
chr12	97921744	97922208	465	466	Distal Intergenic	ENSMUSG00000021003	Galc	galactosylceramidase
chr12	98674522	98674870	349	350	Distal Intergenic	ENSMUSG00000021009	Ptpn21	protein tyrosine phosphatase, non-receptor type 21
chr12	98733616	98733832	217	218	Promoter	ENSMUSG00000021009	Ptpn21	protein tyrosine phosphatase, non-receptor type 21
chr12	99340989	99341943	955	956	Genebody	ENSMUSG00000033713	Foxn3	forkhead box N3
[truncated: 6,711 more rows]

## Sheet: Fig. 3 & 4 (Mut hyperDMRs)
All hyperDMRs between Tet3 wildtype and mutant neuroectoderm cells from WGBS
[truncated: 627 more rows]

[truncated: 8 more sheets: Fig. 3 & 4 (Mut hypoDMRs), Fig. 4b, Fig. 4e, Fig. 5a-c, Fig. 5d, Fig. 5e, Fig. 5f, Fig. 5g]
